# Supplementary material for: Prevalence and Correlates of HIV and Hepatitis C Virus Infections and Risk Behaviors among Malaysian Fishermen
Source: PLoS One. 2015 Aug 5;10(8):e0118422. doi: 10.1371/journal.pone.0118422 (PMC4526636; doi:10.1371/journal.pone.0118422)
Supplement: S1 File — (XLSX) [file pone.0118422.s001.xlsx]

## Sheet: waves_rds_10july2012_AB_MC_upda
RDS
406	3	-999				hiv	hcv	syphilis	du	idu	age	married	edu	vessel	site	a01	a03	a04	a05a	a05b	a05c	a06	a07	a08	a09	a10	ab_bb01age	b01a	b01b	b02	b03	b04	b05	b05a	b06	b07	b09	b09a	b09b	b10	b10a	b11	b11a	b11b	b12	b13	b14	b15	b16a
1	15	-999	21	22	23	1	1	-999	1	1	35	0	3	2	3	8	-999	15	15	0	0	0	5	5	0	0	35	9	1977	4	1	3	1	-999	1	5	-999	-999	-999	1	7	2	2	-999	1	0	5	1	-999
2	10	-999	41	42	43	2	1	1	1	1	41	2	2	3	1	7	1	9	10	0	0	0	10	10	0	0	41	11	1971	3	1	3	1	-999	1	4	0	-999	-999	1	5	6	-999	2	-999	-999	-999	0	1
3	20	-999	31	32	33	2	2	-999	0	0	38	1	1	2	1	8	0	20	20	0	0	0	15	15	0	0	38	1	1974	2	1	3	1	-999	1	1	1	1	1	1	2	1	1	-999	0	160	5	0	1
4	100	-999	51	52	53	2	2	2	0	0	39	1	3	2	2	8	5	95	100	0	0	0	50	50	0	0	39	5	1973	4	1	3	1	-999	1	1	1	3	3	1	10	1	1	-999	0	150	5	0	1
5	250	-999	61	62	63	2	1	2	1	1	44	2	2	2	2	8	0	250	250	0	0	0	150	150	0	0	44	4	1968	3	1	3	1	-999	1	4	1	3	3	1	10	2	2	-999	1	0	4	0	1
6	6	631	6311	6312	6313	2	1	2	1	1	39	0	2	2	2	8	0	6	6	0	0	0	6	6	0	0	39	1	1973	3	1	3	1	-999	1	5	-999	-999	-999	1	10	2	2	-999	0	300	4	0	1
7	6	62	621	622	623	2	1	2	1	0	46	2	1	2	2	5	0	6	6	0	0	6	6	6	0	98	46	7	1966	0	1	2	1	-999	1	4	1	1	0	1	10	1	1	-999	0	450	3	0	0
8	3	63	631	632	633	2	1	2	1	1	49	2	1	2	2	1	0	3	3	0	0	3	3	3	0	0	49	9	1963	2	1	3	1	-999	1	4	1	2	0	1	10	1	1	-999	0	450	4	0	1
9	200	621	6211	6212	6213	1	1	-999	1	1	38	0	2	2	2	2	0	200	200	0	0	200	60	53	0	98	38	10	1974	3	1	3	1	-999	1	5	-999	-999	-999	1	10	2	2	-999	1	0	7	1	-999
10	6	61	611	612	613	2	1	-999	1	1	37	0	1	1	2	7	0	3	3	0	0	3	1	1	0	98	37	11	1975	2	1	3	1	-999	1	5	-999	-999	-999	1	10	1	1	-999	1	0	3	0	1
11	3	622	6221	6222	6223	2	2	-999	0	0	43	1	1	2	3	7	30	170	200	0	0	200	130	70	0	98	43	5	1969	1	1	3	1	-999	1	1	1	4	3	1	7	1	1	-999	1	0	5	0	1
12	200	-999	11	12	13	1	1	2	1	1	48	0	2	2	3	2	0	10	10	0	0	1	4	4	0	98	48	12	1964	3	1	3	1	-999	1	5	-999	-999	-999	1	7	1	1	-999	1	0	3	0	1
13	10	21	211	212	213	2	2	2	0	0	53	1	1	2	3	5	0	66	66	0	0	66	66	55	0	0	53	3	1959	1	1	2	1	-999	1	1	1	4	3	1	7	1	1	-999	1	0	2	0	1
14	66	13	131	132	133	2	2	-999	0	0	37	1	1	2	1	5	0	30	30	0	0	1	5	2	0	98	37	6	1975	2	1	3	1	-999	1	1	1	3	3	1	2	1	1	-999	0	250	4	0	0
15	30	31	311	312	313	2	2	2	0	0	54	1	1	2	1	8	0	9	9	0	0	9	0	0	0	0	54	9	1958	1	1	3	1	-999	1	1	1	9	4	1	2	1	1	-999	1	0	4	0	1
16	9	311	3111	3112	3113	2	2	2	0	0	28	0	3	2	1	5	2	18	20	0	0	15	4	0	0	0	28	9	1984	4	1	3	1	-999	1	5	-999	-999	-999	1	2	2	2	-999	0	100	5	0	1
17	20	312	3121	3122	3123	1	1	2	1	1	32	0	3	2	2	2	0	9	8	1	0	9	2	2	0	98	32	2	1980	4	1	3	1	-999	1	5	-999	-999	-999	1	10	1	1	-999	1	0	2	0	1
18	9	632	6321	6322	6323	2	1	2	1	1	40	0	1	2	2	8	3	2	5	0	0	2	2	2	0	98	40	8	1972	2	1	3	1	-999	1	5	-999	-999	-999	1	10	1	1	-999	1	0	3	0	1
19	5	6313	63131	63132	63133	2	2	-999	0	0	23	0	3	5	2	5	1	299	300	0	0	1	0	0	0	98	23	7	1989	5	1	3	1	-999	1	5	-999	-999	-999	1	10	6	-999	77	1	0	7	0	1
20	300	6221	62211	62212	62213	2	1	2	1	1	41	0	3	2	2	7	0	6	6	0	0	6	6	6	0	98	41	12	1971	4	1	3	1	-999	1	5	-999	-999	-999	1	10	1	1	-999	1	0	4	0	1
21	6	6311	63111	63112	63113	1	1	-999	1	1	50	0	1	3	2	5	0	10	10	0	0	8	5	5	0	98	50	11	1962	2	1	3	1	-999	1	5	-999	-999	-999	1	10	2	2	-999	1	300	5	1	-999
22	10	6211	62111	62112	62113	2	1	2	1	1	35	0	3	2	2	8	2	12	13	1	0	1	7	7	0	98	35	1	1977	4	1	3	1	-999	1	5	-999	-999	-999	1	10	2	1	-999	1	0	1	0	1
23	14	633	6331	6332	6333	2	1	2	1	0	30	0	1	2	2	1	0	5	5	0	0	1	4	4	0	98	30	12	1982	1	1	2	1	-999	1	5	-999	-999	-999	1	10	2	2	-999	1	0	5	0	1
24	5	6312	63121	63122	63123	2	1	2	1	1	48	0	1	2	2	7	0	3	2	1	0	2	3	3	0	98	48	4	1964	1	1	3	1	-999	1	5	-999	-999	-999	1	10	2	2	-999	0	11	5	1	-999
25	3	623	6231	6232	6233	2	2	2	0	0	27	0	3	2	2	5	0	40	40	0	0	40	2	2	0	98	27	1	1985	4	1	3	1	-999	1	5	-999	-999	-999	1	10	1	1	-999	1	0	0	0	1
26	40	6223	62231	62232	62233	2	2	-999	1	0	25	0	3	2	2	7	0	10	10	0	0	10	2	0	0	98	25	2	1987	4	1	3	1	-999	1	5	-999	-999	-999	1	10	2	2	-999	0	150	5	1	-999
27	10	6222	62221	62222	62223	2	2	2	1	0	23	0	1	1	2	7	0	9	9	0	0	1	5	5	0	0	23	2	1989	1	1	3	1	-999	1	5	-999	-999	-999	1	10	2	2	-999	1	0	6	0	1
28	9	6212	62121	62122	62123	2	1	2	0	0	42	2	1	3	2	6	0	3	3	0	0	3	2	1	0	0	42	2	1970	2	1	3	1	-999	1	2	1	6	6	1	10	1	1	-999	0	250	5	1	-999
29	3	62213	622131	622132	622133	1	1	2	1	1	40	0	2	2	3	8	0	10	10	0	0	1	10	3	0	98	40	2	1972	3	1	2	1	-999	1	5	-999	-999	-999	1	7	1	6	-999	1	0	3	0	1
30	10	22	221	222	223	1	-999	-999	1	1	52	2	2	2	3	5	1	7	8	0	0	2	4	4	0	0	52	1	1960	3	1	3	1	-999	1	3	1	6	1	1	7	2	2	-999	1	0	4	0	1
31	8	12	121	122	123	1	1	-999	1	1	36	0	2	2	3	8	0	6	6	0	0	3	6	6	0	0	36	9	1976	3	1	3	1	-999	1	5	-999	-999	-999	1	7	1	1	-999	1	0	6	0	0
32	6	131	1311	1312	1313	1	1	2	1	1	34	2	2	2	3	5	0	10	10	0	0	1	3	2	0	0	34	1	1978	3	1	3	1	-999	1	4	1	1	1	1	7	2	2	-999	1	0	4	1	-999
33	10	23	231	232	233	1	1	-999	1	0	48	0	2	2	3	5	0	8	8	0	0	8	0	0	0	0	48	11	1964	3	1	2	1	-999	1	5	-999	-999	-999	1	7	6	-999	2	-999	-999	-999	1	-999
34	8	11	111	112	113	2	1	2	0	0	41	1	1	2	3	7	50	50	100	0	0	20	20	20	0	98	41	8	1971	1	1	2	1	-999	1	1	1	3	3	1	4	1	1	-999	1	300	1	1	-999
35	100	1312	13121	13122	13123	2	2	2	1	0	24	0	3	2	3	8	0	8	8	0	0	0	1	0	0	0	24	3	1988	4	1	2	1	-999	1	5	-999	-999	-999	1	7	2	2	-999	0	80	4	0	1
36	8	132	1321	1322	1323	2	1	2	0	0	28	0	1	2	3	7	5	45	50	0	0	50	10	10	0	98	28	7	1984	2	1	3	1	-999	1	5	-999	-999	-999	1	7	1	2	-999	1	0	5	0	0
37	50	1313	13131	13132	13133	2	2	2	0	0	28	0	3	3	1	5	2	4	6	0	0	3	0	0	0	0	28	10	1984	4	1	3	1	-999	1	5	-999	-999	-999	1	2	2	2	-999	1	0	3	0	1
38	6	3113	31131	31132	31133	2	2	2	0	0	37	0	2	3	1	5	0	9	9	0	0	9	0	0	0	0	37	9	1975	3	1	3	1	-999	1	5	-999	-999	-999	1	2	1	1	-999	1	0	3	1	-999
39	9	3111	31111	31112	31113	1	1	-999	1	1	45	1	1	4	1	5	0	9	5	1	3	2	2	2	0	0	45	6	1967	2	1	3	1	-999	1	1	1	4	2	1	2	1	1	-999	0	400	5	0	1
40	9	41	411	412	413	2	2	2	0	0	29	0	3	2	1	2	3	83	86	0	0	86	0	0	0	0	29	8	1983	4	1	3	1	-999	1	5	-999	-999	-999	1	2	77	2	-999	1	0	5	0	1
41	86	3112	31121	31122	31123	2	2	-999	1	0	27	2	2	4	1	7	0	2	2	0	0	1	2	2	0	98	27	6	1985	3	1	3	1	-999	1	4	1	1	1	1	4	2	1	-999	1	300	6	0	1
42	2	43	431	432	433	2	1	-999	1	1	41	1	2	4	1	3	0	5	5	0	0	1	2	2	0	98	41	2	1971	3	1	2	1	-999	1	1	1	4	0	1	77	1	1	-999	1	0	5	0	0
43	5	431	4311	4312	4313	1	1	2	1	1	46	2	1	5	1	4	2	28	30	0	0	1	30	29	0	98	46	4	1966	2	1	2	1	-999	1	4	0	-999	-999	1	3	6	-999	2	-999	-999	-999	1	-999
44	30	42	421	422	423	2	1	2	1	1	33	0	3	2	2	6	0	20	20	0	0	15	4	4	0	98	33	1	1979	4	1	3	1	-999	1	5	-999	-999	-999	1	10	4	4	-999	0	200	5	0	1
45	20	63121	631211	631212	631213	2	2	2	0	0	76	1	1	2	2	5	0	3	3	0	0	3	0	0	0	0	76	1	1936	1	1	3	1	-999	1	1	1	9	0	1	10	1	1	-999	1	0	6	0	0
46	3	62211	622111	622112	622113	2	1	2	1	1	31	0	3	4	2	2	0	5	5	0	0	5	3	3	0	98	31	10	1981	4	1	3	1	-999	1	5	-999	-999	-999	1	10	2	2	-999	1	0	4	0	1
47	5	62212	622121	622122	622123	2	2	1	0	0	78	1	1	2	2	5	0	15	15	0	0	10	3	3	0	0	78	2	1934	1	1	2	1	-999	1	1	1	9	0	1	10	1	1	-999	1	0	3	0	0
48	15	63123	631231	631232	631233	2	2	2	0	0	26	0	1	2	2	5	1	3	3	1	0	4	2	2	0	98	26	6	1986	2	1	2	1	-999	1	5	-999	-999	-999	1	10	1	1	-999	1	0	4	0	1
49	4	62232	622321	622322	622323	2	1	2	1	1	44	0	2	2	2	5	0	10	10	0	0	10	3	3	0	98	44	1	1968	3	1	3	1	-999	1	5	-999	-999	-999	1	10	1	1	-999	1	0	1	0	1
50	10	62231	622311	622312	622313	2	2	2	0	0	74	2	1	2	2	7	0	9	9	0	0	1	3	2	0	98	74	3	1938	2	1	2	1	-999	1	4	1	2	0	1	10	1	1	-999	1	0	3	0	1
51	9	622132	6221321	6221322	6221323	2	2	2	0	0	34	2	1	2	2	5	0	9	9	0	0	9	3	2	0	0	34	12	1978	1	1	3	1	-999	1	4	1	3	3	1	10	1	1	-999	0	250	4	0	1
52	9	631221	6312211	6312212	6312213	2	1	-999	0	0	57	1	1	2	2	2	0	25	25	0	0	25	5	5	0	98	57	9	1955	2	1	3	1	-999	1	1	1	3	0	1	10	1	1	-999	0	200	5	0	1
53	25	63122	631221	631222	631223	2	1	-999	0	0	57	0	1	1	2	7	0	4	4	0	0	4	0	0	0	0	57	12	1955	2	1	1	1	-999	1	5	-999	-999	-999	1	10	1	2	-999	1	0	4	0	0
54	4	62123	621231	621232	621233	2	1	2	1	1	27	1	1	3	3	2	12	8	20	0	0	1	10	10	0	0	27	7	1985	2	1	3	1	-999	1	1	1	2	2	1	7	1	1	-999	0	75	4	0	1
55	20	1323	13231	13232	13233	2	1	1	1	1	50	0	3	2	3	8	20	10	30	0	0	30	20	10	0	99	50	2	1962	4	1	3	1	-999	1	5	-999	-999	-999	1	7	1	1	-999	1	0	5	0	1
56	30	13133	131331	131332	131333	2	2	2	0	0	22	0	3	2	3	4	2	7	9	0	0	9	0	0	0	0	22	6	1990	4	1	2	1	-999	1	5	-999	-999	-999	1	7	2	2	-999	1	4	7	0	1
57	9	1321	13211	13212	13213	2	2	2	0	0	23	0	3	2	3	7	0	8	8	0	0	0	0	0	0	0	23	3	1989	4	1	3	1	-999	1	5	-999	-999	-999	1	7	2	2	-999	1	0	6	0	1
58	8	1322	13221	13222	13223	2	1	2	1	1	31	0	2	2	3	2	0	20	20	0	0	2	15	15	0	1	31	12	1981	3	1	3	1	-999	1	5	-999	-999	-999	1	7	2	2	-999	1	70	5	0	0
59	20	1311	13111	13112	13113	1	1	1	1	1	41	0	2	3	3	5	0	5	5	0	0	5	1	1	0	1	41	3	1971	3	1	3	1	-999	1	5	-999	-999	-999	1	7	2	2	-999	1	0	5	0	0
60	5	131331	1313311	1313312	1313313	1	1	2	1	1	41	2	1	2	3	7	0	8	8	0	0	8	2	2	0	1	41	8	1971	2	1	2	1	-999	1	4	0	-999	-999	1	7	6	-999	2	-999	-999	-999	0	0
61	8	13132	131321	131322	131323	1	1	1	1	1	32	0	1	2	3	4	0	2	2	0	0	2	2	2	0	1	32	3	1980	1	1	3	1	-999	1	5	-999	-999	-999	1	7	6	-999	2	-999	-999	-999	1	-999
62	2	231	2311	2312	2313	2	2	2	0	0	30	0	3	4	1	3	3	17	10	3	7	3	7	3	0	0	30	3	1982	4	1	3	1	-999	1	5	-999	-999	-999	1	2	1	1	-999	1	500	1	0	1
63	20	31122	311221	311222	311223	2	2	2	0	0	26	0	2	1	1	5	5	15	20	0	0	20	0	0	0	0	26	2	1986	3	1	3	1	-999	1	5	-999	-999	-999	1	2	2	2	-999	1	0	4	0	1
64	20	3122	31221	31222	31223	2	2	2	0	0	35	0	3	2	1	5	5	72	77	0	0	1	0	0	0	0	35	4	1977	4	1	3	1	-999	1	5	-999	-999	-999	1	2	2	2	-999	0	100	5	0	1
65	77	31121	311211	311212	311213	2	2	2	0	0	29	0	3	2	1	3	0	20	20	0	0	15	0	0	0	0	29	3	1983	4	1	3	1	-999	1	5	-999	-999	-999	1	2	1	1	-999	0	250	5	0	1
66	20	3123	31231	31232	31233	2	2	2	0	0	26	0	1	2	1	5	0	12	12	0	0	1	0	0	0	0	26	6	1986	2	1	3	1	-999	1	5	-999	-999	-999	1	2	2	2	-999	0	400	7	0	1
67	12	31123	311231	311232	311233	2	1	2	0	0	25	0	2	2	1	3	2	18	20	0	0	1	0	0	0	0	25	10	1987	3	1	3	1	-999	1	5	-999	-999	-999	1	2	2	2	-999	0	300	4	1	-999
68	20	3121	31211	31212	31213	2	2	2	0	0	34	0	2	2	1	7	5	5	10	0	0	3	5	0	0	0	34	11	1978	3	1	2	1	-999	1	5	-999	-999	-999	1	2	2	2	-999	1	750	3	0	1
69	10	311213	3112131	3112132	3112133	2	2	2	0	0	27	0	3	3	1	3	0	6	6	0	0	6	0	0	0	0	27	2	1985	4	1	3	1	-999	1	5	-999	-999	-999	1	4	2	2	-999	0	250	1	0	1
70	6	311221	3112211	3112212	3112213	2	2	2	0	0	37	0	3	2	1	2	0	10	10	0	0	1	0	0	0	0	37	4	1975	4	1	3	1	-999	1	5	-999	-999	-999	1	2	1	1	-999	1	0	5	0	1
71	10	311211	3112111	3112112	3112113	2	2	2	0	0	33	0	3	2	1	5	2	18	20	0	0	2	10	10	0	0	33	4	1979	4	1	3	1	-999	1	5	-999	-999	-999	1	2	1	1	-999	1	0	5	0	1
72	20	311212	3112121	3112122	3112123	2	2	2	0	0	27	0	3	1	1	4	0	7	7	0	0	4	0	0	0	0	27	2	1985	4	1	3	1	-999	1	5	-999	-999	-999	1	3	2	2	-999	1	0	7	0	1
73	7	311222	3112221	3112222	3112223	2	2	2	0	0	52	1	1	2	2	7	0	20	20	0	0	1	0	0	0	0	52	7	1960	1	1	3	1	-999	1	1	1	3	3	1	10	1	1	-999	1	0	5	0	0
74	20	52	521	522	523	2	2	2	0	0	50	1	3	2	2	5	0	10	10	0	0	10	0	0	0	0	50	12	1962	4	1	2	1	-999	1	1	1	2	2	1	10	1	1	-999	0	250	5	0	0
75	10	6221131	62211311	62211312	62211313	2	1	2	0	0	51	1	3	2	2	8	0	100	100	0	0	1	20	20	0	1	51	5	1961	4	1	3	1	-999	1	1	1	2	1	1	10	1	1	-999	1	0	5	0	1
76	100	631212	6312121	6312122	6312123	2	2	2	0	0	67	1	1	2	2	5	20	10	30	0	0	30	3	3	0	0	67	7	1945	1	1	3	1	-999	1	1	1	5	0	1	10	1	1	-999	1	0	3	0	1
77	30	622113	6221131	6221132	6221133	2	2	2	0	0	35	1	3	2	2	5	0	7	7	0	0	7	0	0	0	0	35	8	1977	4	1	3	1	-999	1	1	1	2	2	1	10	1	1	-999	0	250	4	1	-999
78	7	6312121	63121211	63121212	63121213	2	2	1	0	0	67	1	1	2	2	2	0	30	30	0	0	30	3	3	0	99	67	12	1945	1	1	3	1	-999	1	1	1	8	0	1	77	1	1	-999	1	0	4	0	1
79	30	622311	6223111	6223112	6223113	2	2	2	0	0	47	1	1	2	2	7	0	20	20	0	0	20	0	0	0	0	47	1	1965	0	1	3	1	-999	1	1	0	-999	-999	1	10	1	1	-999	0	200	4	0	1
80	20	6221132	62211321	62211322	62211323	2	2	2	0	0	64	1	1	3	2	7	0	16	16	0	0	0	0	0	0	0	64	9	1948	0	1	2	1	-999	1	1	1	8	1	1	10	1	1	-999	1	0	5	0	0
81	16	523	5231	5232	5233	2	2	2	0	0	48	1	3	2	2	5	0	50	49	1	0	50	3	3	0	0	48	9	1964	4	1	3	1	-999	1	1	1	7	6	1	10	1	1	-999	1	0	6	0	1
82	50	6223112	62231121	62231122	62231123	2	2	2	0	0	51	1	3	2	2	7	0	8	8	0	0	8	0	0	0	0	51	6	1961	4	1	3	1	-999	1	1	1	3	0	1	12	1	1	-999	1	0	6	0	0
83	8	522	5221	5222	5223	2	2	2	0	0	48	1	3	2	2	5	0	9	9	0	0	9	0	0	0	0	48	5	1964	4	1	3	1	-999	1	1	1	4	4	1	10	1	1	-999	1	0	5	0	0
84	9	62211313	622113131	622113132	622113133	2	2	2	0	0	22	0	3	2	3	2	0	9	9	0	0	1	0	0	0	0	22	1	1946	4	1	3	1	-999	1	5	-999	-999	-999	1	7	2	2	-999	1	0	5	0	1
85	9	13223	132231	132232	132233	2	1	2	1	1	31	0	1	2	3	1	0	1	1	0	0	1	1	1	0	0	31	7	1981	1	1	3	1	-999	1	5	-999	-999	-999	1	7	1	1	-999	0	100	1	0	0
86	1	13123	131231	131232	131233	2	2	2	0	0	24	0	1	1	3	1	1	11	12	0	0	1	0	0	0	0	24	10	1988	2	1	2	1	-999	1	5	-999	-999	-999	1	7	1	1	-999	1	0	1	0	0
87	12	13211	132111	132112	132113	2	1	2	1	1	27	0	1	2	3	7	0	2	2	0	0	1	0	0	0	0	27	11	1985	0	1	2	1	-999	1	5	-999	-999	-999	1	7	1	6	-999	1	0	4	0	1
88	2	2311	23111	23112	23113	2	2	2	1	1	36	1	2	2	3	3	20	20	40	0	0	1	30	25	0	1	36	10	1976	3	1	3	1	-999	1	1	1	1	0	1	7	1	1	-999	1	0	1	0	0
89	40	223	2231	2232	2233	2	2	2	1	1	32	0	2	2	1	7	3	3	6	0	0	6	6	6	0	1	32	5	1980	3	1	2	1	-999	1	5	-999	-999	-999	1	3	2	2	-999	0	200	3	0	1
90	6	422	4221	4222	4223	2	2	2	0	0	37	1	1	4	1	3	0	5	2	0	3	2	0	0	0	0	37	7	1975	2	1	3	1	-999	1	1	1	3	3	1	2	1	1	-999	1	5	1	0	1
91	5	311231	3112311	3112312	3112313	2	1	2	1	1	36	2	3	5	1	1	40	260	200	50	50	0	200	200	0	98	36	3	1976	4	1	3	1	-999	1	2	1	1	1	1	3	2	6	-999	1	0	6	0	1
92	300	423	4231	4232	4233	2	2	2	0	0	24	0	3	4	1	3	0	7	7	0	0	1	0	0	0	0	24	10	1988	4	1	3	1	-999	1	5	-999	-999	-999	1	2	2	2	-999	1	0	2	0	1
93	7	311233	3112331	3112332	3112333	2	2	2	0	0	53	1	3	2	2	5	0	200	200	0	0	200	10	10	0	0	53	9	1959	4	1	3	1	-999	1	1	1	5	1	1	10	1	1	-999	1	0	6	0	1
94	200	6312123	63121231	63121232	63121233	2	2	2	0	0	77	1	1	2	2	7	0	50	50	0	0	50	0	0	0	0	77	2	1935	2	1	3	1	-999	1	1	1	7	0	1	10	1	1	-999	0	70	5	0	0
95	50	622112	6221121	6221122	6221123	2	2	2	0	0	55	1	1	2	2	2	0	2	2	0	0	0	0	0	0	0	55	12	1957	1	1	3	1	-999	1	1	1	5	2	1	10	1	1	-999	0	250	4	0	0
96	2	6223113	62231131	62231132	62231133	2	2	2	0	0	55	1	1	2	2	6	5	25	30	0	0	1	0	0	0	0	55	8	1957	1	1	3	1	-999	1	1	1	4	3	1	10	1	1	-999	1	0	5	0	0
97	30	621233	6212331	6212332	6212333	2	2	2	0	0	46	1	1	2	2	8	17	23	39	1	0	-999	25	18	0	0	46	7	1966	2	1	3	1	-999	1	1	1	5	5	1	10	1	1	-999	1	0	4	1	-999
98	40	6223111	62231111	62231112	62231113	2	1	1	0	0	55	1	3	2	2	4	0	20	18	2	0	3	0	0	0	0	55	3	1957	4	1	2	1	-999	1	1	1	5	4	1	10	1	1	-999	1	0	4	0	1
99	20	631223	6312231	6312232	6312233	2	1	2	1	1	39	1	3	2	3	5	1	2	3	0	0	3	2	2	0	1	39	2	1973	4	1	2	1	-999	1	1	1	2	2	1	7	1	1	-999	0	150	1	0	1
100	3	131332	1313321	1313322	1313323	2	2	2	0	0	34	0	1	3	3	7	0	10	10	0	0	1	10	10	0	0	34	2	1978	1	1	3	1	-999	1	5	-999	-999	-999	1	7	4	1	-999	0	100	4	0	0
101	10	133	1331	1332	1333	2	2	2	0	0	33	1	1	2	3	5	0	6	6	0	0	1	0	0	0	0	33	5	1979	2	1	3	1	-999	1	1	1	2	2	1	7	2	2	-999	1	0	1	0	1
102	6	132233	1322331	1322332	1322333	2	2	2	1	0	30	1	3	2	3	7	7	43	40	7	3	10	30	10	0	1	30	11	1982	4	1	3	1	-999	1	1	1	1	1	1	7	1	1	-999	0	200	6	0	1
103	50	22321	223211	223212	223213	2	2	2	0	0	21	0	2	1	3	1	0	5	5	0	0	1	1	0	0	0	21	1	1991	3	1	3	1	-999	1	5	-999	-999	-999	1	7	1	2	-999	1	0	5	0	1
104	5	132232	1322321	1322322	1322323	2	2	2	0	0	35	1	2	2	3	8	0	50	50	0	0	50	30	20	0	0	35	6	1977	3	1	2	1	-999	1	1	1	2	0	1	7	1	1	-999	1	0	6	0	1
105	50	1331	13311	13312	13313	2	1	2	1	0	40	1	1	2	3	1	0	30	30	0	0	30	15	15	0	0	40	3	1972	0	1	1	1	-999	1	1	0	-999	-999	1	7	1	1	-999	0	200	5	0	1
106	30	2232	22321	22322	22323	2	2	2	0	0	30	1	1	2	3	5	0	60	60	0	0	60	30	10	0	98	30	7	1982	2	1	3	1	-999	1	1	1	1	1	1	7	1	1	-999	0	100	4	0	1
107	60	2231	22311	22312	22313	2	1	2	1	1	50	0	1	5	1	5	0	20	16	4	0	1	20	15	0	1	50	6	1962	2	1	3	1	-999	1	5	-999	-999	-999	1	8	6	-999	2	-999	-999	-999	1	-999
108	20	4231	42311	42312	42313	1	1	2	1	1	31	1	1	3	1	6	15	35	43	5	2	1	30	30	0	1	31	1	1981	2	1	3	1	-999	1	1	1	2	2	1	77	77	4	-999	0	250	6	0	1
109	50	4233	42331	42332	42333	2	2	2	0	0	62	1	1	2	2	99	0	20	20	0	0	20	0	0	0	99	62	8	1950	1	1	3	1	-999	1	1	1	3	3	1	10	1	1	-999	1	0	5	0	0
110	20	62211311	622113111	622113112	622113113	2	2	2	0	0	26	0	1	2	3	5	4	26	30	0	0	30	8	8	0	1	26	5	1986	2	1	3	1	-999	1	5	-999	-999	-999	1	7	2	2	-999	1	0	3	0	1
111	30	22322	223221	223222	223223	2	2	2	0	0	38	1	1	2	3	7	3	3	6	0	0	3	0	0	0	0	38	2	1974	2	1	3	1	-999	1	1	1	5	0	1	7	3	6	-999	1	0	2	0	0
112	6	13312	133121	133122	133123	2	2	2	0	0	30	1	1	2	3	2	0	6	6	0	0	6	3	3	0	98	30	11	1982	1	1	3	1	-999	1	1	1	3	3	1	7	1	1	-999	1	0	5	0	1
113	6	1322333	13223331	13223332	13223333	2	2	2	0	0	33	1	1	2	3	7	1	5	6	0	0	6	0	0	0	0	33	12	1979	1	1	3	1	-999	1	1	1	2	2	1	7	4	4	-999	0	1	3	0	0
114	6	13311	133111	133112	133113	2	2	2	0	0	24	0	1	2	3	8	6	24	30	0	0	15	7	4	0	99	24	7	1988	1	1	3	1	-999	1	5	-999	-999	-999	1	7	2	2	-999	1	0	6	0	1
115	30	1322332	13223321	13223322	13223323	2	2	2	0	0	36	1	1	2	3	7	3	2	5	0	0	0	0	0	0	99	36	8	1976	2	1	2	1	-999	1	1	1	2	2	1	7	1	1	-999	1	2	1	0	1
116	5	13313	133131	133132	133133	2	1	2	1	1	34	1	2	3	1	1	10	40	35	8	7	1	45	45	0	1	34	8	1978	3	1	3	1	-999	1	1	1	3	3	1	8	4	4	-999	0	200	5	0	1
117	50	42333	423331	423332	423333	1	1	2	1	1	34	0	1	3	1	4	0	20	15	3	2	0	4	1	0	1	34	1	1978	2	1	3	1	-999	1	5	-999	-999	-999	1	16	2	6	-999	0	250	5	0	1
118	20	423331	4233311	4233312	4233313	2	1	2	1	1	36	1	3	3	1	5	4	11	15	0	0	3	15	15	0	1	36	2	1976	4	1	3	1	-999	1	1	1	3	3	1	6	1	1	-999	0	200	6	0	1
119	15	423333	4233331	4233332	4233333	2	1	2	0	0	49	1	1	3	1	6	0	6	6	0	0	6	6	3	0	0	49	12	1963	0	1	3	1	-999	1	1	1	2	0	1	13	1	2	-999	0	220	5	0	0
120	6	423332	4233321	4233322	4233323	2	2	2	0	0	24	0	3	2	2	1	-999	-999	-999	-999	-999	-999	-999	-999	-999	-999	24	10	1988	4	1	3	1	-999	1	5	-999	-999	-999	1	10	2	2	-999	1	0	1	0	1
121	0	6221121	62211211	62211212	62211213	2	2	2	0	0	55	1	2	2	2	2	1	7	7	1	0	1	8	5	0	0	55	9	1957	3	1	3	1	-999	1	1	1	5	0	1	10	1	1	-999	1	0	5	0	1
122	8	62231133	622311331	622311332	622311333	2	2	2	0	0	22	0	3	2	2	99	-999	-999	-999	-999	-999	-999	-999	-999	-999	-999	22	12	1990	4	1	3	1	-999	1	5	-999	-999	-999	1	10	1	1	-999	1	0	1	0	1
123	0	62211212	622112121	622112122	622112123	2	2	2	0	0	25	0	3	3	2	5	-999	-999	-999	-999	-999	-999	-999	-999	-999	-999	25	7	1987	4	1	3	1	-999	1	5	-999	-999	-999	1	10	2	2	-999	1	0	5	0	1
124	0	62211211	622112111	622112112	622112113	2	2	2	0	0	60	1	1	2	2	5	2	8	10	0	0	10	6	3	0	0	60	11	1952	0	1	3	1	-999	1	1	1	10	1	1	10	2	2	-999	1	0	4	0	1
125	10	63121231	631212311	631212312	631212313	2	2	2	0	0	29	1	3	2	2	3	0	3	3	0	0	3	0	0	0	0	29	1	1983	4	1	2	1	-999	1	1	1	2	2	1	10	4	3	-999	0	180	5	0	0
126	3	63121233	631212331	631212332	631212333	2	2	2	0	0	46	1	3	2	2	2	0	150	150	0	0	150	10	10	0	0	46	10	1966	4	1	3	1	-999	1	1	1	1	0	1	12	1	1	-999	1	0	7	0	0
127	150	63121232	631212321	631212322	631212323	2	2	2	0	0	58	1	1	2	3	3	2	7	9	0	0	1	0	0	0	0	58	1	1954	2	1	2	1	-999	1	1	1	4	0	1	7	1	1	-999	1	22	5	0	0
128	9	1333	13331	13332	13333	2	2	2	0	0	64	1	1	2	3	3	50	50	100	0	0	100	0	0	0	0	64	12	1948	2	1	1	1	-999	1	1	0	-999	-999	1	7	1	1	-999	1	0	5	0	1
129	100	13332	133321	133322	133323	2	2	2	0	0	46	0	2	2	3	2	1	1	2	0	0	1	0	0	0	0	46	4	1966	3	1	3	1	-999	1	5	-999	-999	-999	1	7	6	-999	2	-999	-999	-999	0	1
130	2	1332	13321	13322	13323	2	1	2	0	0	42	1	3	2	3	7	0	10	10	0	0	0	0	0	0	0	42	8	1969	4	1	3	1	-999	1	1	1	4	4	1	7	1	1	-999	1	100	5	0	0
131	10	22323	223231	223232	223233	2	2	2	0	0	63	1	1	2	3	1	10	10	20	0	0	20	0	0	0	0	63	9	1949	2	1	3	1	-999	1	1	1	8	0	1	7	1	1	-999	1	0	5	0	1
132	20	13321	133211	133212	133213	2	2	2	0	0	59	1	1	2	3	5	0	200	200	0	0	200	20	20	0	0	59	9	1953	2	1	2	1	-999	1	1	1	11	1	1	7	1	1	-999	1	0	5	0	1
133	200	133321	1333211	1333212	1333213	2	2	2	0	0	76	1	1	2	3	7	0	400	400	0	0	400	0	0	0	99	76	9	1936	1	1	2	1	-999	1	1	1	6	0	1	7	1	1	-999	1	0	3	0	1
134	400	132233211	1322332111	1322332112	1322332113	2	2	2	0	0	48	1	1	2	3	3	0	10	10	0	0	10	0	0	0	0	48	3	1964	2	1	3	1	-999	1	1	1	3	0	1	7	1	1	-999	1	2500	4	0	1
135	10	223231	2232311	2232312	2232313	2	2	2	0	0	64	1	1	2	3	2	15	25	40	0	0	40	20	20	0	0	64	3	1948	0	1	3	1	-999	1	1	0	-999	-999	1	7	1	1	-999	1	0	4	0	1
136	40	13223321	132233211	132233212	132233213	2	2	2	0	0	66	1	1	2	3	5	0	4	4	0	0	0	0	0	0	0	66	5	1946	0	1	2	1	-999	1	1	1	7	0	1	7	1	1	-999	1	0	5	0	0
137	4	133323	1333231	1333232	1333233	2	1	2	1	1	46	1	3	5	3	4	0	9	9	0	0	2	5	5	0	1	46	10	1966	4	1	3	1	-999	1	1	1	1	1	1	7	2	2	-999	0	250	5	0	1
138	9	223232	2232321	2232322	2232323	2	2	2	0	0	61	1	1	2	2	5	0	20	20	0	0	1	0	0	0	0	61	5	1951	2	1	2	1	-999	1	1	1	12	1	1	77	1	1	-999	1	0	4	0	1
139	20	631212313	6312123131	6312123132	6312123133	2	2	2	0	0	52	0	1	2	2	7	0	100	100	0	0	0	3	3	0	0	52	6	1960	0	1	2	1	-999	1	5	-999	-999	-999	1	77	1	1	-999	1	0	4	0	1
140	100	631212332	6312123321	6312123322	6312123323	2	2	2	0	0	35	1	3	2	2	5	0	40	40	0	0	1	0	0	0	0	35	3	1977	4	1	3	1	-999	1	1	1	5	0	1	77	2	2	-999	1	300	6	0	0
141	40	631212312	6312123121	6312123122	6312123123	2	2	2	-999	0	29	0	1	0	2	5	0	10	10	0	0	1	0	0	0	0	29	1	1983	2	1	3	1	-999	1	5	-999	-999	-999	1	77	1	1	-999	1	0	4	0	1
142	10	631212331	6312123311	6312123312	6312123313	2	2	2	0	0	54	1	1	2	2	2	0	3	3	0	0	3	0	0	0	0	54	3	1958	1	1	3	1	-999	1	1	1	3	0	1	77	1	1	-999	0	160	4	0	0
143	3	631212333	6312123331	6312123332	6312123333	2	2	2	0	0	45	0	2	2	2	5	0	12	12	0	0	12	0	0	0	0	45	8	1967	3	1	2	1	-999	1	5	-999	-999	-999	1	77	1	1	-999	1	0	5	0	0
144	12	631212311	6312123111	6312123112	6312123113	2	2	2	0	0	30	0	2	2	2	7	2	4	6	0	0	6	0	0	0	0	30	7	1982	3	1	3	1	-999	1	5	-999	-999	-999	1	77	5	-999	77	1	0	6	0	1
145	6	6312123123	63121231231	63121231232	63121231233	2	2	2	0	0	22	1	1	2	2	7	1	9	10	0	0	1	0	0	0	0	22	1	1990	2	1	3	1	-999	1	1	0	-999	-999	1	10	1	6	-999	1	0	1	1	-999
146	10	6312123322	63121233221	63121233222	63121233223	2	2	2	0	0	22	0	3	2	2	2	0	2	2	0	0	2	0	0	0	0	22	2	1990	5	1	3	1	-999	1	5	-999	-999	-999	1	77	2	2	-999	1	300	4	0	1
147	2	6312123121	63121231211	63121231212	63121231213	2	2	2	0	0	50	1	2	2	2	5	0	30	30	0	0	30	10	3	0	0	50	8	1962	3	1	3	1	-999	1	1	0	-999	-999	1	10	2	2	-999	1	0	3	0	1
148	30	6312123321	63121233211	63121233212	63121233213	2	2	2	0	0	23	0	3	2	2	1	0	9	9	0	0	1	0	0	0	0	23	4	1989	5	1	3	1	-999	1	5	-999	-999	-999	1	77	2	2	-999	1	0	6	0	1
149	9	6312123333	63121233331	63121233332	63121233333	2	2	2	0	0	66	1	1	2	3	2	0	10	10	0	0	10	0	0	0	0	66	7	1990	1	1	2	1	-999	1	1	1	9	0	1	7	1	1	-999	1	0	1	0	0
150	10	13323	133231	133232	133233	2	2	2	0	0	43	1	2	2	3	5	6	94	100	0	0	100	15	15	0	0	43	1	1970	3	1	3	1	-999	1	1	1	3	3	1	7	1	1	-999	1	100	5	0	1
151	100	223233	2232331	2232332	2232333	2	2	2	0	0	76	1	3	2	3	7	0	6	6	0	0	6	0	0	0	0	76	2	1951	4	1	3	1	-999	1	1	1	12	0	1	7	1	1	-999	1	0	4	0	1
152	6	1333232	13332321	13332322	13332323	2	2	2	0	0	53	1	1	2	3	5	10	290	300	0	0	300	80	0	0	0	53	2	1959	2	1	3	1	-999	1	1	1	7	1	1	7	1	1	-999	1	0	5	0	0
153	300	2232312	22323121	22323122	22323123	2	2	2	0	0	64	1	1	2	3	7	4	5	9	0	0	5	0	0	0	0	64	12	1948	2	1	2	1	-999	1	1	1	11	1	1	7	1	1	-999	1	70	5	0	0
154	9	1333231	13332311	13332312	13332313	2	2	2	0	0	51	1	2	2	3	5	0	2	2	0	0	2	0	0	0	0	51	3	1961	3	1	3	1	-999	1	1	1	2	0	1	77	1	2	-999	1	0	6	0	1
155	2	1333233	13332331	13332332	13332333	2	2	2	0	0	76	2	1	2	3	5	0	200	200	0	0	200	30	30	0	0	76	12	1936	1	1	3	1	-999	1	4	1	6	0	1	7	1	1	-999	1	0	3	0	0
156	200	132233212	1322332121	1322332122	1322332123	2	2	2	0	0	37	2	1	2	3	6	5	20	23	1	1	2	9	5	0	0	37	5	1975	2	2	2	2	-999	1	3	0	-999	-999	1	7	2	2	-999	1	120	4	0	1
157	25	13332331	133323311	133323312	133323313	2	1	2	0	0	29	0	1	3	3	1	25	25	36	14	0	50	25	25	0	1	29	10	1983	2	1	3	1	-999	1	5	-999	-999	-999	1	7	6	-999	2	-999	-999	-999	1	-999
158	50	2232322	22323221	22323222	22323223	2	2	2	0	0	61	0	1	2	3	5	5	55	60	0	0	30	0	0	0	0	61	6	1936	0	1	2	1	-999	1	5	-999	-999	-999	1	7	1	1	-999	0	70	4	0	1
159	60	13332321	133323211	133323212	133323213	2	2	2	0	0	42	1	2	2	3	2	50	250	300	0	0	300	50	50	0	1	42	1	1970	3	1	3	1	-999	1	1	1	2	2	1	7	1	1	-999	0	100	5	1	-999
160	300	13332323	133323231	133323232	133323233	2	2	2	0	0	76	1	1	2	3	5	0	10	10	0	0	10	0	0	0	0	76	9	1936	0	1	3	1	-999	1	1	-999	-999	-999	1	7	1	1	-999	1	0	4	0	1
161	10	1322332122	13223321221	13223321222	13223321223	2	2	2	0	0	61	1	1	2	3	5	0	100	100	0	0	100	0	0	0	0	61	3	1951	1	1	3	1	-999	1	1	1	3	0	1	7	1	1	-999	1	0	3	0	1
162	100	132233213	1322332131	1322332132	1322332133	2	2	2	0	0	45	2	1	3	1	5	3	6	9	0	0	1	0	0	0	99	45	11	1967	2	1	3	1	-999	1	4	1	1	1	1	8	1	6	-999	1	0	4	1	-999
163	9	4233333	42333331	42333332	42333333	2	2	2	0	0	45	1	2	2	2	7	0	90	89	1	0	20	10	10	0	0	45	8	1967	3	1	2	1	-999	1	1	1	6	6	1	10	1	1	-999	1	0	4	0	0
164	90	622311331	6223113311	6223113312	6223113313	2	1	2	0	0	41	0	1	4	3	4	0	6	6	0	0	1	0	0	0	0	41	10	1971	1	1	3	1	-999	1	5	-999	-999	-999	1	7	2	2	-999	1	300	4	0	0
165	6	13331	133311	133312	133313	2	2	2	0	0	26	0	3	2	3	5	10	20	30	0	0	30	10	2	0	0	26	12	1986	4	1	3	1	-999	1	5	-999	-999	-999	1	7	1	1	-999	1	0	5	0	1
166	30	1333211	13332111	13332112	13332113	2	2	2	0	0	45	0	3	2	3	8	0	2	2	0	0	2	0	0	0	0	45	5	1967	4	1	1	1	-999	1	5	-999	-999	-999	1	7	6	-999	2	-999	-999	-999	1	-999
167	2	133323311	1333233111	1333233112	1333233113	2	2	2	0	0	37	0	3	2	3	3	0	10	10	0	0	10	10	0	0	0	37	8	1975	5	1	2	1	-999	1	5	-999	-999	-999	1	7	1	4	-999	0	250	1	0	0
168	10	133323312	1333233121	1333233122	1333233123	2	2	2	0	0	59	1	1	2	3	2	0	3	3	0	0	0	0	0	0	0	59	8	1953	1	1	2	1	-999	1	1	1	5	0	1	7	1	1	-999	1	0	4	0	0
169	3	133231	1332311	1332312	1332313	2	2	2	0	0	31	0	1	2	3	7	3	97	100	0	0	100	50	50	0	1	31	7	1981	0	1	3	1	-999	1	5	-999	-999	-999	1	7	1	1	-999	1	0	5	0	1
170	100	1322332111	13223321111	13223321112	13223321113	2	1	2	1	1	34	1	2	2	3	7	0	200	200	0	0	1	100	100	0	1	34	11	1978	3	1	2	1	-999	1	1	1	2	2	1	7	2	2	-999	1	0	3	0	0
171	200	22323222	223232221	223232222	223232223	2	2	2	0	0	41	1	3	2	3	3	0	50	50	0	0	4	44	42	0	0	41	6	1971	4	1	2	1	-999	1	1	1	6	3	1	7	2	2	-999	1	200	5	0	1
172	50	13322	133221	133222	133223	2	2	2	0	0	30	1	1	2	3	2	0	200	200	0	0	1	100	100	0	0	30	4	1982	1	1	2	1	-999	1	1	1	4	1	1	7	1	1	-999	1	0	3	0	0
173	200	13332322	133323221	133323222	133323223	2	1	2	1	1	30	1	3	2	3	5	20	80	100	0	0	100	5	5	0	0	30	11	1982	4	1	3	1	-999	1	1	1	1	1	1	7	1	1	-999	1	0	4	1	-999
174	100	1333213	13332131	13332132	13332133	2	2	2	0	0	30	1	1	2	3	8	0	100	100	0	0	1	1	1	0	0	30	5	1982	1	1	2	1	-999	1	1	1	1	1	1	7	2	1	-999	0	150	4	0	0
175	100	13223322	132233221	132233222	132233223	2	2	2	0	0	53	1	2	5	1	3	0	100	60	30	10	1	10	5	0	1	53	12	1959	3	1	3	1	-999	1	1	1	4	4	1	13	1	6	-999	0	250	1	0	1
176	100	4233323	42333231	42333232	42333233	2	1	2	1	1	31	0	2	4	1	1	15	15	25	3	2	23	7	0	0	1	31	4	1981	3	1	3	3	-999	1	5	-999	-999	-999	1	13	1	2	-999	1	200	7	0	1
177	30	4233313	42333131	42333132	42333133	2	1	2	1	1	32	0	2	2	1	7	0	5	3	2	0	1	3	2	0	0	32	9	1980	3	1	1	1	-999	1	5	-999	-999	-999	1	3	2	6	-999	1	0	1	1	-999
178	5	4233312	42333121	42333122	42333123	2	1	2	1	1	40	0	2	4	1	5	0	6	6	0	0	1	6	6	0	1	40	3	1972	3	1	3	1	-999	1	5	-999	-999	-999	1	2	2	1	-999	1	0	5	0	1
179	6	42333133	423331331	423331332	423331333	2	1	2	1	0	49	1	3	5	1	5	10	30	29	10	1	1	20	15	0	1	49	11	1963	4	1	3	1	-999	1	1	1	2	2	1	2	2	1	-999	0	200	5	0	1
180	40	4233322	42333221	42333222	42333223	2	1	2	1	1	57	1	1	5	1	77	0	200	180	20	0	1	200	200	0	0	57	5	1955	2	1	2	1	-999	1	1	1	1	1	1	8	1	2	-999	1	0	5	0	1
181	200	-999	71	72	73	2	1	2	1	1	38	1	3	3	1	4	0	40	30	8	2	2	35	28	0	1	38	12	1974	4	1	3	1	-999	1	1	0	-999	-999	1	1	2	2	-999	1	0	6	0	1
182	40	4233311	42333111	42333112	42333113	2	2	2	1	0	30	0	3	2	1	5	0	20	20	0	0	12	15	15	0	1	30	1	1982	4	1	3	1	-999	1	5	-999	-999	-999	1	16	4	4	-999	0	280	2	0	1
183	20	42333131	423331311	423331312	423331313	2	2	2	0	0	22	0	3	3	2	3	0	35	16	10	9	1	0	0	0	0	22	5	1990	4	1	2	1	-999	1	5	-999	-999	-999	1	9	77	77	-999	0	500	1	0	1
184	35	423331312	4233313121	4233313122	4233313123	2	2	2	0	0	28	1	3	4	3	2	15	25	40	0	0	40	3	3	0	0	28	10	1984	4	1	3	1	-999	1	1	1	2	2	1	7	1	1	-999	0	150	5	0	1
185	40	133312	1333121	1333122	1333123	2	2	2	0	0	36	1	1	2	3	2	0	7	7	0	0	3	0	0	0	0	36	7	1976	2	1	3	1	-999	1	1	1	4	4	1	7	1	1	-999	1	170	5	0	0
186	7	133212	1332121	1332122	1332123	2	1	2	0	0	34	0	1	2	3	2	15	15	30	0	0	30	20	10	0	0	34	5	1978	1	1	0	1	-999	1	5	-999	-999	-999	1	7	1	1	-999	1	0	6	0	0
187	30	13332332	133323321	133323322	133323323	2	2	2	0	0	33	1	3	2	3	5	10	30	40	0	0	40	40	40	0	0	33	1	1979	4	1	1	1	-999	1	1	1	4	2	1	7	1	6	-999	0	100	5	0	0
188	40	1322332112	13223321121	13223321122	13223321123	2	2	2	0	0	30	0	1	2	3	3	0	2	2	0	0	2	0	0	0	0	30	8	1982	2	1	0	1	-999	1	5	-999	-999	-999	1	7	2	2	-999	1	0	5	0	1
189	2	13332312	133323121	133323122	133323123	2	2	2	0	0	38	0	1	2	3	7	10	90	100	0	0	10	15	15	0	0	38	5	1974	1	1	1	1	-999	1	5	-999	-999	-999	1	7	6	-999	2	-999	-999	-999	0	0
190	100	133313	1333131	1333132	1333133	2	2	2	0	0	27	0	3	2	3	7	0	3	3	0	0	1	0	0	0	0	27	3	1985	5	1	3	1	-999	1	5	-999	-999	-999	1	77	6	-999	2	-999	-999	-999	0	1
191	3	1332121	13321211	13321212	13321213	2	2	2	0	0	29	1	3	2	3	5	0	9	9	0	0	9	0	0	0	0	29	12	1983	4	1	3	1	-999	1	1	0	-999	-999	1	7	3	3	-999	1	0	6	0	0
192	9	133323323	1333233231	1333233232	1333233233	2	2	2	0	0	29	0	3	2	3	5	20	80	100	0	0	100	10	4	0	0	29	11	1983	4	1	3	1	-999	1	5	-999	-999	-999	1	7	2	2	-999	1	0	5	0	1
193	100	133311	1333111	1333112	1333113	2	1	2	1	1	45	1	3	4	1	1	0	12	7	2	3	0	7	3	0	1	45	12	1967	4	1	3	1	-999	1	1	1	5	0	1	8	1	1	-999	0	350	6	0	1
194	12	42333232	423332321	423332322	423332323	2	1	2	1	1	34	0	2	4	1	5	1	5	6	0	0	1	4	4	0	1	34	9	1978	3	1	3	1	-999	1	5	-999	-999	-999	1	2	4	4	-999	0	200	4	0	1
195	6	42333231	423332311	423332312	423332313	2	1	2	1	1	46	1	1	4	1	5	0	7	7	0	0	1	7	7	0	1	46	10	1966	1	2	2	1	-999	1	1	1	4	4	1	8	1	1	-999	0	150	3	1	-999
196	7	423332311	4233323111	4233323112	4233323113	1	1	2	1	1	25	1	1	4	1	5	0	5	4	1	0	1	3	3	0	1	25	10	1987	1	1	3	1	-999	1	1	1	4	1	1	77	77	4	-999	0	250	5	0	1
197	5	42333233	423332331	423332332	423332333	2	2	2	0	0	23	0	3	3	2	6	1	89	90	0	0	1	6	3	0	0	23	1	1989	4	1	3	1	-999	1	5	-999	-999	-999	1	9	4	4	-999	0	600	6	0	0
198	90	4233313121	42333131211	42333131212	42333131213	2	2	2	0	0	23	0	3	5	2	3	1	8	9	0	0	9	0	0	0	0	23	9	1989	4	1	3	1	-999	1	5	-999	-999	-999	1	9	1	1	-999	0	300	5	0	1
199	9	4233313122	42333131221	42333131222	42333131223	2	2	2	0	0	30	0	2	3	2	7	0	6	6	0	0	1	3	0	0	0	30	5	1982	3	1	3	1	-999	1	5	-999	-999	-999	1	9	4	4	-999	0	600	5	0	1
200	6	4233313123	42333131231	42333131232	42333131233	2	1	2	0	0	42	1	3	2	3	7	3	7	10	0	0	7	9	9	0	0	42	10	1970	4	1	3	1	-999	1	1	1	4	4	1	7	1	6	-999	1	0	6	0	0
201	10	22323221	223232211	223232212	223232213	2	2	2	0	0	62	1	1	2	3	5	0	300	300	0	0	300	150	150	0	0	62	12	1950	2	1	3	1	-999	1	1	1	3	0	1	7	1	1	-999	1	100	5	0	1
202	300	133211	1332111	1332112	1332113	2	2	2	0	0	30	0	1	2	3	8	3	2	2	3	0	5	5	0	0	1	30	4	1982	2	1	2	1	-999	1	5	-999	-999	-999	1	7	1	5	-999	0	20	1	0	1
203	5	133323322	1333233221	1333233222	1333233223	1	2	2	1	0	35	0	3	3	3	8	5	15	20	0	0	20	14	14	0	1	35	1	1977	4	1	3	1	-999	1	5	-999	-999	-999	1	7	2	2	-999	1	200	6	0	1
204	20	2232321	22323211	22323212	22323213	2	2	2	0	0	27	0	3	2	3	5	0	6	6	0	0	1	0	0	0	0	27	8	1985	4	1	3	1	-999	1	5	-999	-999	-999	1	7	6	-999	2	-999	-999	-999	0	0
205	6	1332122	13321221	13321222	13321223	1	1	2	1	1	29	0	1	2	3	7	0	7	7	0	0	1	2	2	0	1	29	9	1983	1	1	3	1	-999	1	5	-999	-999	-999	1	7	1	1	-999	1	0	4	1	-999
206	7	22323223	223232231	223232232	223232233	2	2	2	0	0	30	2	2	2	3	5	2	18	20	0	0	20	0	0	0	0	30	10	1982	3	1	3	1	-999	1	2	0	-999	-999	1	7	2	2	-999	0	40	5	0	1
207	20	13321212	133212121	133212122	133212123	2	1	2	0	0	32	0	1	2	3	1	0	3	3	0	0	1	2	0	0	0	32	12	1980	1	1	3	1	-999	1	5	-999	-999	-999	1	7	1	1	-999	1	2	5	0	0
208	3	223232231	2232322311	2232322312	2232322313	2	2	2	0	0	55	0	1	2	3	1	0	2	2	0	0	2	0	0	0	0	55	8	1957	1	1	2	1	-999	1	5	-999	-999	-999	1	7	1	1	-999	1	0	2	0	0
209	2	1332112	13321121	13321122	13321123	2	2	2	0	0	47	1	2	2	3	7	0	70	70	0	0	70	10	8	0	0	47	6	1965	3	1	3	1	-999	1	1	1	3	0	1	7	1	1	-999	1	250	5	0	0
210	70	13321223	133212231	133212232	133212233	2	2	2	0	0	32	1	1	2	3	1	1	2	3	0	0	3	0	0	0	0	32	5	1980	1	1	2	1	-999	1	1	1	1	1	1	7	6	-999	2	-999	-999	-999	1	-999
211	3	132233223	1322332231	1322332232	1322332233	2	1	2	0	0	44	0	1	2	3	5	0	100	100	0	0	100	50	50	0	0	44	12	1968	2	1	2	1	-999	1	5	-999	-999	-999	1	7	1	6	-999	1	0	3	0	0
212	100	13223321113	132233211131	132233211132	132233211133	2	2	2	0	0	31	1	2	2	3	2	20	80	100	0	0	100	10	5	0	0	31	8	1981	3	1	3	1	-999	1	1	1	3	3	1	7	2	2	-999	1	220	5	0	1
213	100	2232333	22323331	22323332	22323333	1	1	2	1	1	34	1	3	5	1	7	0	15	15	0	0	5	15	15	0	99	34	9	1978	4	1	3	1	-999	1	1	0	-999	-999	1	77	1	1	-999	0	180	5	0	1
214	15	42333113	423331131	423331132	423331133	2	1	2	1	1	34	0	1	4	1	6	0	50	40	10	0	25	30	20	0	1	34	3	1978	2	1	2	1	-999	2	5	-999	-999	-999	1	8	6	-999	2	-999	-999	-999	0	0
215	50	423332321	4233323211	4233323212	4233323213	2	1	2	1	1	42	0	2	2	1	3	20	180	100	50	50	1	20	15	0	1	42	11	1970	3	1	3	1	-999	1	5	-999	-999	-999	1	14	4	6	-999	0	200	5	0	1
216	200	423331331	4233313311	4233313312	4233313313	1	1	2	1	1	32	0	2	3	1	7	0	7	7	0	0	0	4	3	0	1	32	7	1980	3	1	3	1	-999	1	5	-999	-999	-999	1	8	6	-999	2	-999	-999	-999	1	-999
217	7	42333111	423331111	423331112	423331113	2	1	2	1	0	43	2	1	5	1	5	0	6	6	0	0	2	1	1	0	1	43	4	1969	0	1	3	1	-999	1	4	1	2	1	1	8	1	1	-999	0	150	5	0	0
218	6	423332323	4233323231	4233323232	4233323233	2	1	2	-999	0	39	0	2	0	1	3	0	5	4	1	0	1	3	2	0	1	39	11	1973	3	1	1	1	-999	1	5	-999	-999	-999	1	8	1	1	-999	1	0	4	1	-999
219	5	42333121	423331211	423331212	423331213	2	1	2	1	1	35	1	2	3	1	5	50	40	70	20	0	90	30	10	0	1	35	7	1977	3	1	3	1	-999	1	1	0	-999	-999	1	2	6	-999	2	-999	-999	-999	0	1
220	90	42333112	423331121	423331122	423331123	1	1	2	1	1	35	0	1	5	1	5	0	4	4	0	0	1	2	2	0	1	35	2	1977	1	1	3	1	-999	1	5	-999	-999	-999	1	8	6	-999	2	-999	-999	-999	0	1
221	4	423332322	4233323221	4233323222	4233323223	1	1	2	1	0	29	0	2	3	1	7	0	100	100	0	0	100	5	5	0	1	29	9	1983	3	1	3	1	-999	1	5	-999	-999	-999	1	1	4	4	-999	0	600	3	1	-999
222	100	423331311	4233313111	4233313112	4233313113	2	1	2	1	1	34	0	3	3	1	4	2	3	5	0	0	2	5	5	0	1	34	7	1978	4	1	2	1	-999	1	5	-999	-999	-999	1	8	5	-999	2	-999	-999	-999	1	-999
223	5	423331131	4233311311	4233311312	4233311313	2	1	2	1	0	21	0	1	4	1	4	0	8	8	0	0	8	4	4	0	1	21	5	1991	2	1	3	1	-999	1	5	-999	-999	-999	1	6	2	2	-999	0	3	1	1	-999
224	8	423332312	4233323121	4233323122	4233323123	2	1	2	0	0	37	2	2	5	1	4	3	47	42	8	0	30	20	10	0	99	37	5	1975	3	1	3	1	-999	1	4	1	1	1	1	77	2	6	-999	1	0	7	0	1
225	50	42333122	423331221	423331222	423331223	2	1	2	1	1	38	2	3	3	1	7	0	3	3	0	0	2	3	3	0	1	38	1	1974	4	1	3	1	-999	1	4	1	3	3	1	1	2	4	-999	0	300	5	0	1
226	3	423331332	4233313321	4233313322	4233313323	2	2	2	1	1	26	0	1	5	1	1	0	5	5	0	0	5	2	2	0	99	26	11	1986	2	1	3	1	-999	1	5	-999	-999	-999	1	5	2	2	-999	1	0	5	0	1
227	5	423332313	4233323131	4233323132	4233323133	2	1	-999	1	1	32	2	3	5	1	5	1	9	10	0	0	1	9	7	0	1	32	8	1980	4	1	2	1	-999	1	3	1	3	3	1	8	2	6	-999	0	350	5	1	-999
228	10	423331132	4233311321	4233311322	4233311323	2	1	2	1	1	30	1	3	3	1	3	0	20	20	0	0	2	15	15	0	1	30	1	1982	4	1	3	1	-999	1	1	0	-999	-999	1	1	2	2	-999	1	0	4	0	1
229	20	423331112	4233311121	4233311122	4233311123	2	1	2	1	1	28	1	1	3	1	3	6	3	9	0	0	4	3	3	0	0	28	1	1984	1	1	3	1	-999	1	1	0	-999	-999	1	8	3	1	-999	0	250	6	0	1
230	9	423331111	4233311111	4233311112	4233311113	1	1	-999	0	0	37	0	2	2	2	2	0	6	6	0	0	6	6	5	0	0	37	4	1975	3	1	3	1	-999	1	5	-999	-999	-999	1	10	1	1	-999	1	0	5	0	1
231	4	42333123	423331231	423331232	423331233	2	1	2	1	0	32	0	3	5	1	3	0	4	4	0	0	1	2	2	0	1	32	9	1980	4	1	3	1	-999	1	5	-999	-999	-999	1	8	2	2	-999	1	0	1	0	1
232	30	4233323132	42333231321	42333231322	42333231323	2	1	2	1	1	37	0	3	4	2	5	0	30	30	0	0	3	15	10	0	1	37	12	1975	4	1	3	1	-999	1	5	-999	-999	-999	1	8	2	2	-999	1	0	4	0	1
233	6	4233323131	42333231311	42333231312	42333231313	2	1	2	1	0	34	1	3	3	2	5	1	5	6	0	0	3	6	5	0	1	34	4	1978	4	1	3	1	-999	1	1	1	4	4	1	8	2	2	-999	0	200	5	0	1
234	200	22323211	223232111	223232112	223232113	2	1	2	1	1	37	0	1	2	3	6	20	180	200	0	0	200	60	40	0	1	37	4	1975	1	1	2	1	-999	1	5	-999	-999	-999	1	7	4	4	-999	1	0	1	0	0
235	2	132233211131	1322332111311	1322332111312	1322332111313	1	1	2	0	0	51	0	1	2	3	4	0	2	2	0	0	2	0	0	0	98	51	2	1961	0	1	0	1	-999	1	5	-999	-999	-999	1	7	1	1	-999	1	0	4	0	1
236	5	13332313	133323131	133323132	133323133	2	2	2	0	0	50	1	1	2	3	5	1	4	5	0	0	1	0	0	0	0	50	1	1962	1	1	2	1	-999	1	1	1	8	4	1	7	1	1	-999	0	150	4	0	1
237	3	22323213	223232131	223232132	223232133	2	2	2	0	0	28	0	1	3	3	7	2	-999	-999	-999	-999	-999	-999	-999	0	99	28	12	1984	2	1	3	1	-999	1	5	-999	-999	-999	1	7	2	2	-999	1	0	1	1	-999
238	20	1333233221	13332332211	13332332212	13332332213	2	1	2	1	1	43	2	1	3	3	5	5	15	20	0	0	20	20	15	0	98	43	1	1969	2	1	3	1	-999	1	2	1	5	3	1	7	1	6	-999	0	150	4	0	0
239	20	1333233232	13332332321	13332332322	13332332323	2	1	2	1	0	43	0	1	4	3	7	0	20	19	1	0	20	20	20	0	99	43	1	1969	1	1	3	1	-999	1	5	-999	-999	-999	1	7	2	2	-999	1	0	3	0	0
240	7	223232232	2232322321	2232322322	2232322323	2	1	2	1	1	29	0	3	5	3	3	2	5	7	0	0	5	4	2	0	0	29	7	1983	4	1	3	1	-999	1	5	-999	-999	-999	1	7	2	2	-999	1	0	5	0	0
241	9	133212123	1332121231	1332121232	1332121233	2	2	2	0	0	46	1	1	3	3	5	0	9	9	0	0	8	9	9	0	0	46	12	1966	2	1	3	1	-999	1	1	1	4	3	1	7	1	1	-999	0	250	5	0	0
242	100	133323133	1333231331	1333231332	1333231333	2	2	2	0	0	30	1	3	3	3	5	0	100	100	0	0	1	0	0	0	0	30	5	1982	4	1	2	1	-999	1	1	1	1	0	1	7	2	2	-999	1	0	5	0	1
243	7	133212122	1332121221	1332121222	1332121223	2	1	2	0	0	27	0	1	2	3	5	3	4	7	0	0	2	2	2	0	0	27	8	1985	2	1	3	1	-999	1	5	-999	-999	-999	1	7	2	2	-999	1	0	5	0	0
244	30	22323212	223232121	223232122	223232123	2	2	2	1	0	54	1	1	2	3	5	0	30	30	0	0	0	5	0	0	1	54	2	1958	1	1	2	1	-999	1	1	1	5	0	1	7	2	1	-999	1	0	5	0	0
245	9	133212121	1332121211	1332121212	1332121213	2	2	2	0	0	22	0	3	3	3	5	2	7	9	0	0	1	4	4	0	0	22	10	1990	4	1	3	1	-999	1	5	-999	-999	-999	1	7	2	6	-999	1	250	5	0	1
246	3	4233323232	42333232321	42333232322	42333232323	2	1	2	1	1	21	0	2	1	1	7	0	3	3	0	0	1	3	2	0	1	21	2	1991	3	1	3	1	-999	1	5	-999	-999	-999	1	7	2	2	-999	0	50	4	1	-999
247	12	71	711	712	713	1	1	2	1	1	28	2	3	4	1	7	0	12	11	1	0	3	11	11	0	1	28	8	1984	4	1	3	1	-999	1	2	1	2	2	1	8	2	6	-999	1	0	6	0	1
248	8	73	731	732	733	2	1	2	1	1	37	2	3	4	1	7	0	8	6	0	2	0	8	8	0	1	37	6	1975	4	1	3	1	-999	1	2	1	5	5	1	14	4	5	-999	0	450	7	0	1
249	9	4233323231	42333232311	42333232312	42333232313	1	1	2	1	1	52	2	2	1	1	5	4	5	9	0	0	1	9	9	0	1	52	5	1960	3	1	3	1	-999	1	4	1	2	0	1	7	1	2	-999	1	0	4	0	1
250	3	4233311311	42333113111	42333113112	42333113113	2	1	2	1	1	27	0	1	5	1	4	0	3	3	0	0	3	3	3	0	1	27	7	1985	1	1	2	1	-999	1	5	-999	-999	-999	1	77	5	-999	1	-999	-999	-999	0	1
251	9	72	721	722	723	2	1	2	1	1	34	0	1	5	1	6	2	7	8	1	0	5	7	7	0	1	34	11	1978	2	1	2	1	-999	1	5	-999	-999	-999	1	8	2	2	-999	1	50	5	0	1
252	100	4233323233	42333232331	42333232332	42333232333	1	1	2	1	1	42	0	2	5	1	5	0	100	100	0	0	100	100	100	0	1	42	1	1970	3	1	1	1	-999	1	5	-999	-999	-999	1	14	1	1	-999	1	0	4	0	0
253	6	4233311312	42333113121	42333113122	42333113123	1	1	2	1	1	32	1	2	4	1	3	0	6	6	0	0	1	6	6	0	1	32	9	1980	3	1	3	1	-999	1	1	1	2	0	1	8	1	2	-999	0	280	5	0	1
254	3	42333231311	423332313111	423332313112	423332313113	2	1	2	1	1	32	1	2	4	1	7	0	3	3	0	0	1	3	3	0	1	32	3	1980	3	1	2	1	-999	1	1	1	5	5	1	8	1	1	-999	1	0	4	0	1
255	9	42333113121	423331131211	423331131212	423331131213	2	1	2	1	1	44	0	2	5	2	5	0	9	8	1	0	9	6	6	0	1	44	9	1968	3	1	3	1	-999	1	5	-999	-999	-999	1	15	1	6	-999	0	200	4	0	0
256	7	42333113113	423331131131	423331131132	423331131133	2	1	2	1	1	56	1	2	5	2	5	0	7	7	0	0	5	6	5	0	1	56	7	1956	3	1	2	1	-999	1	1	1	2	0	1	8	1	1	-999	0	150	2	0	1
257	5	42333113112	423331131121	423331131122	423331131123	2	1	2	1	1	27	1	1	5	2	5	0	5	4	1	0	1	4	4	0	1	27	3	1985	2	1	3	1	-999	1	1	1	2	2	1	8	4	1	-999	0	300	5	0	1
258	6	42333113111	423331131111	423331131112	423331131113	2	1	2	1	1	46	2	2	5	2	5	0	6	5	1	0	4	5	5	0	1	46	4	1966	3	1	2	1	-999	1	4	1	2	2	1	8	1	6	-999	0	400	4	0	1
259	3	42333113122	423331131221	423331131222	423331131223	2	1	2	1	1	49	2	1	4	2	5	0	3	2	1	0	1	3	3	0	1	49	11	1963	0	1	2	1	-999	1	4	1	2	0	1	8	1	6	-999	0	120	1	0	1
260	5	1333121	13331211	13331212	13331213	2	2	2	0	0	19	0	3	2	3	2	0	5	5	0	0	0	0	0	0	0	19	8	1993	4	1	3	1	-999	1	5	-999	-999	-999	1	7	2	2	-999	1	75	4	0	0
261	200	1333132	13331321	13331322	13331323	2	2	2	0	0	24	0	3	2	3	5	40	160	150	0	50	150	50	50	0	99	24	5	1988	4	1	3	1	-999	1	5	-999	-999	-999	1	6	2	6	-999	0	250	6	0	1
262	40	1333233122	13332331221	13332331222	13332331223	2	1	2	1	1	24	0	1	2	3	7	20	20	40	0	0	0	30	30	0	0	24	8	1988	2	1	3	1	-999	1	5	-999	-999	-999	1	7	2	2	-999	0	250	5	0	0
263	50	1333123	13331231	13331232	13331233	2	2	2	0	0	32	0	2	1	3	5	2	48	50	0	0	10	20	3	0	0	32	9	1980	3	1	3	1	-999	1	5	-999	-999	-999	1	7	1	1	-999	1	0	6	0	0
264	29	1333131	13331311	13331312	13331313	2	2	2	0	0	19	0	3	3	3	7	0	29	29	0	0	0	3	3	0	0	19	8	1993	4	1	3	1	-999	1	5	-999	-999	-999	1	7	6	-999	2	-999	-999	-999	0	1
265	30	1333233121	13332331211	13332331212	13332331213	2	2	2	0	0	20	0	2	1	3	4	0	30	30	0	0	1	10	10	0	0	20	8	1992	3	1	3	1	-999	1	5	-999	-999	-999	1	7	2	2	-999	1	0	1	0	1
266	100	1333112	13331121	13331122	13331123	2	2	2	0	0	24	0	3	3	3	3	0	100	100	0	0	1	20	20	0	0	24	9	1988	4	1	1	1	-999	1	5	-999	-999	-999	1	7	2	2	-999	1	100	1	0	1
267	4	1332121213	13321212131	13321212132	13321212133	2	2	2	1	0	37	1	1	2	3	3	0	4	4	0	0	2	1	0	0	0	37	1	1975	2	1	3	1	-999	1	1	1	3	3	1	7	1	1	-999	1	500	5	0	0
268	2	1332121211	13321212111	13321212112	13321212113	2	2	2	0	0	25	1	2	3	3	7	1	1	2	0	0	2	0	0	0	0	25	3	1987	3	1	3	1	-999	1	1	1	1	1	1	7	1	1	-999	1	150	3	0	1
269	9	223232113	2232321131	2232321132	2232321133	1	1	2	1	1	40	0	2	2	3	7	5	4	9	0	0	5	9	9	0	1	40	10	1972	3	1	3	1	-999	1	5	-999	-999	-999	1	7	1	1	-999	1	0	1	0	0
270	5	1332121231	13321212311	13321212312	13321212313	2	2	2	0	0	26	0	2	3	3	5	0	5	5	0	0	2	0	0	0	0	26	8	1986	3	1	3	1	-999	1	5	-999	-999	-999	1	7	2	6	-999	1	200	4	0	1
271	56	223232111	2232321111	2232321112	2232321113	2	1	2	1	1	36	2	1	2	3	4	0	56	56	0	0	56	30	15	0	1	36	1	1976	1	1	3	1	-999	1	2	1	2	2	1	7	6	-999	2	-999	-999	-999	0	0
272	5	133323132	1333231321	1333231322	1333231323	2	1	1	1	1	39	1	1	2	3	2	0	5	5	0	0	1	2	2	0	0	39	1	1973	1	1	3	1	-999	1	1	1	2	2	1	7	2	3	-999	1	0	5	0	0
273	5	1332121212	13321212121	13321212122	13321212123	2	2	2	0	0	21	0	3	3	3	5	0	5	5	0	0	2	0	0	0	0	21	9	1991	4	1	3	1	-999	1	5	-999	-999	-999	1	7	2	2	-999	1	0	5	0	0
274	10	2232322322	22323223221	22323223222	22323223223	2	1	2	1	1	36	0	3	5	3	3	5	5	10	0	0	8	5	5	0	1	36	1	1976	4	1	2	1	-999	1	5	-999	-999	-999	1	7	1	1	-999	1	100	3	1	-999
275	15	13331233	133312331	133312332	133312333	2	2	2	1	0	19	0	3	2	3	5	0	15	15	0	0	2	3	1	0	0	19	1	1993	4	1	3	1	-999	1	5	-999	-999	-999	1	7	2	2	-999	0	70	4	0	1
276	10	133323131	1333231311	1333231312	1333231313	2	2	2	0	0	51	1	2	2	3	7	0	10	10	0	0	5	0	0	0	0	51	4	1961	3	1	3	1	-999	1	1	1	6	3	1	7	1	1	-999	0	180	4	0	1
277	8	13332331221	133323312211	133323312212	133323312213	2	2	2	0	0	35	0	2	2	3	7	0	8	8	0	0	8	8	8	0	99	35	8	1977	3	1	3	1	-999	1	5	-999	-999	-999	1	7	2	2	-999	1	0	1	0	1
278	100	13321221	133212211	133212212	133212213	2	2	2	0	0	69	1	1	2	3	7	0	100	100	0	0	100	0	0	0	0	69	5	1943	2	1	2	1	-999	1	1	1	2	0	1	7	1	3	-999	1	0	3	0	1
279	4	2232321113	22323211131	22323211132	22323211133	2	1	2	1	1	30	0	3	3	3	7	0	4	4	0	0	4	0	0	0	99	30	8	1982	4	1	3	1	-999	1	5	-999	-999	-999	1	7	2	2	-999	1	0	6	0	0
280	10	2232321112	22323211121	22323211122	22323211123	2	1	2	1	1	27	0	3	3	3	8	3	7	10	0	0	1	1	1	0	1	27	10	1985	4	1	3	1	-999	1	5	-999	-999	-999	1	7	2	2	-999	1	0	6	0	0
281	400	22323211131	223232111311	223232111312	223232111313	2	1	2	0	0	31	0	2	2	3	7	0	400	400	0	0	1	2	2	0	0	31	2	1981	3	1	3	1	-999	1	5	-999	-999	-999	1	7	2	6	-999	1	0	1	1	-999
282	5	13332331222	133323312221	133323312222	133323312223	2	1	1	1	1	32	0	3	2	3	4	3	2	5	0	0	1	5	5	0	1	32	10	1980	4	1	2	1	-999	1	5	-999	-999	-999	1	7	1	1	-999	1	120	5	0	1
283	4	423331211	4233312111	4233312112	4233312113	2	1	2	1	1	25	0	2	3	1	1	0	4	4	0	0	2	3	2	0	1	25	5	1987	3	1	2	1	-999	1	5	-999	-999	-999	1	8	2	2	-999	1	0	7	0	1
284	17	-999	81	82	83	2	2	2	1	0	24	0	1	5	1	8	3	14	11	3	3	1	17	4	0	0	24	2	1988	2	1	3	1	-999	1	5	-999	-999	-999	1	5	4	6	-999	0	150	3	0	1
285	100	423331212	4233312121	4233312122	4233312123	2	1	2	1	1	26	0	2	5	1	2	0	100	97	3	0	0	98	98	0	1	26	8	1986	3	1	3	1	-999	1	5	-999	-999	-999	1	8	2	2	-999	1	0	6	0	1
286	7	423331213	4233312131	4233312132	4233312133	2	1	2	1	1	37	0	2	4	1	7	0	7	5	1	1	3	4	3	0	1	37	7	1975	3	1	3	1	-999	1	5	-999	-999	-999	1	8	4	4	-999	0	70	1	0	1
287	5	22323223222	223232232221	223232232222	223232232223	1	1	2	0	0	31	0	1	2	3	4	0	5	5	0	0	5	0	0	0	0	31	10	1981	1	1	2	1	-999	1	5	-999	-999	-999	1	7	1	1	-999	0	70	4	0	1
288	5	2232322321	22323223211	22323223212	22323223213	2	1	2	0	0	33	0	2	2	3	3	0	5	5	0	0	2	2	2	0	0	33	1	1979	3	1	2	1	-999	1	5	-999	-999	-999	1	7	2	2	-999	1	75	1	0	1
289	8	223232233	2232322331	2232322332	2232322333	2	2	2	0	0	29	1	3	2	3	5	0	8	8	0	0	1	0	0	0	0	29	12	1983	4	1	3	1	-999	1	1	1	1	1	1	7	2	2	-999	1	0	5	1	-999
290	5	4233312111	42333121111	42333121112	42333121113	2	1	2	1	1	37	0	1	4	1	5	0	5	1	3	1	0	3	2	0	0	37	7	1975	1	2	2	2	-999	1	5	-999	-999	-999	1	14	1	1	-999	1	400	1	1	-999
291	2	423331131223	4233311312231	4233311312232	4233311312233	2	-999	-999	0	0	54	2	1	2	1	4	0	2	2	0	0	1	0	0	0	0	54	6	1958	2	1	2	1	-999	1	4	0	-999	-999	1	3	2	2	-999	1	500	5	1	-999
292	40	423331131131	4233311311311	4233311311312	4233311311313	2	1	2	1	1	38	0	1	4	1	5	2	38	30	7	3	40	25	22	0	0	38	6	1974	2	1	3	1	-999	1	5	-999	-999	-999	1	8	2	2	-999	0	150	5	0	1
293	6	42333113123	423331131231	423331131232	423331131233	2	2	2	1	0	26	0	2	5	1	5	0	6	1	5	0	1	1	0	0	1	26	12	1986	3	2	1	2	-999	1	5	-999	-999	-999	1	8	2	2	-999	1	50	1	0	1
294	3	423331131221	4233311312211	4233311312212	4233311312213	1	1	2	1	1	50	0	1	5	1	1	0	3	1	2	0	1	3	3	0	1	50	10	1962	1	1	3	1	-999	1	5	-999	-999	-999	1	8	4	4	-999	0	150	1	0	1
295	3	423331131132	4233311311321	4233311311322	4233311311323	2	1	2	1	1	45	0	1	2	1	5	0	3	3	0	0	1	1	0	0	0	45	7	1967	1	1	3	1	-999	1	5	-999	-999	-999	1	3	2	2	-999	1	0	1	0	1
296	4	4233312112	42333121121	42333121122	42333121123	2	1	2	1	1	51	0	2	4	1	5	0	4	2	2	0	1	2	2	0	1	51	7	1961	3	3	2	2	-999	1	5	-999	-999	-999	1	14	4	4	-999	0	180	1	0	0
297	5	423331131112	4233311311121	4233311311122	4233311311123	2	1	2	1	1	50	2	2	5	1	8	1	4	5	0	0	1	4	4	0	1	50	3	1962	3	1	1	1	-999	1	2	1	2	2	1	6	2	2	-999	1	100	0	1	-999
298	5	4233311312211	42333113122111	42333113122112	42333113122113	2	1	2	1	1	32	0	1	4	1	3	0	5	3	0	2	5	2	2	0	0	32	5	1980	1	1	2	1	-999	1	5	-999	-999	-999	1	77	2	2	-999	0	125	5	0	1
299	8	81	811	812	813	2	1	2	1	1	37	0	3	3	1	6	0	8	5	0	3	1	3	3	0	99	37	3	1975	4	1	2	1	-999	1	5	-999	-999	-999	1	14	2	2	-999	1	0	5	0	0
300	60	423331131222	4233311312221	4233311312222	4233311312223	1	1	2	1	1	39	1	3	5	1	4	12	48	58	2	0	25	49	40	0	1	39	4	1973	4	1	3	1	-999	1	1	1	3	3	1	4	2	2	-999	1	0	5	0	1
301	4	4233312113	42333121131	42333121132	42333121133	2	-999	-999	0	0	45	0	2	5	1	5	0	4	4	0	0	0	0	0	0	0	45	3	1967	3	1	2	1	-999	1	5	-999	-999	-999	1	14	1	1	-999	1	0	0	0	1
302	10	4233311312213	42333113122131	42333113122132	42333113122133	2	1	2	1	1	41	0	2	2	1	5	0	10	10	0	0	2	5	5	0	99	41	11	1971	3	1	3	1	-999	1	5	-999	-999	-999	1	8	6	-999	2	-999	-999	-999	0	1
303	35	4233311311321	42333113113211	42333113113212	42333113113213	2	1	2	1	1	30	0	3	5	1	5	5	30	29	6	0	35	23	21	0	1	30	3	1982	4	1	3	1	-999	1	5	-999	-999	-999	1	8	2	2	-999	1	50	5	0	0
304	5	42333121131	423331211311	423331211312	423331211313	2	1	2	1	1	33	0	1	3	1	7	0	5	3	1	1	3	3	2	0	0	33	3	1979	1	1	3	1	-999	1	5	-999	-999	-999	1	77	2	2	-999	1	0	1	0	1
305	2	812	8121	8122	8123	2	1	2	1	1	34	0	1	4	1	5	0	2	2	0	0	1	1	1	0	1	34	8	1978	2	1	3	1	-999	1	5	-999	-999	-999	1	14	2	2	-999	1	0	7	1	-999
306	5	42333121133	423331211331	423331211332	423331211333	2	2	2	0	0	32	0	1	2	1	5	0	5	5	0	0	1	2	0	0	0	32	2	1980	1	1	3	1	-999	1	5	-999	-999	-999	1	9	2	2	-999	1	0	4	0	1
307	20	4233311311123	42333113111231	42333113111232	42333113111233	2	-999	-999	1	0	45	1	2	2	1	7	0	20	20	0	0	0	15	15	0	0	45	5	1967	3	1	3	1	-999	1	1	1	5	1	1	77	1	1	-999	0	380	4	0	1
308	20	42333121132	423331211321	423331211322	423331211323	2	1	2	1	1	32	0	1	5	1	3	0	20	10	10	0	1	5	3	0	0	32	5	1980	1	1	3	1	-999	1	5	-999	-999	-999	1	77	2	2	-999	1	0	3	0	1
309	5	42333113122111	423331131221111	423331131221112	423331131221113	1	1	2	0	0	47	1	3	4	1	5	0	5	3	0	2	1	5	5	0	98	47	6	1965	4	1	2	1	-999	1	1	1	3	2	1	4	1	6	-999	1	125	1	0	1
310	6	811	8111	8112	8113	2	1	2	1	1	33	1	2	5	1	6	0	6	6	0	0	6	4	4	0	1	33	5	1979	3	1	3	1	-999	1	1	0	-999	-999	1	3	1	1	-999	0	500	5	0	1
311	5	423331131111	4233311311111	4233311311112	4233311311113	2	-999	-999	1	0	45	0	1	4	1	5	0	5	3	2	0	2	2	2	0	0	45	3	1967	2	1	3	1	-999	1	5	-999	-999	-999	1	77	4	4	-999	1	0	5	0	1
312	8	4233311311323	42333113113231	42333113113232	42333113113233	1	1	2	1	1	41	1	2	5	1	1	5	3	8	0	0	2	0	0	0	0	41	6	1971	3	1	3	1	-999	1	1	1	4	4	1	8	2	2	-999	1	0	6	0	0
313	5	4233312121	42333121211	42333121212	42333121213	2	1	2	1	1	35	0	1	4	1	1	0	5	4	1	0	1	4	4	0	1	35	9	1977	1	1	3	1	-999	1	5	-999	-999	-999	1	8	2	1	-999	0	250	5	0	1
314	20	42333113113213	423331131132131	423331131132132	423331131132133	2	1	2	1	1	43	1	3	5	1	1	4	16	15	3	2	7	16	11	0	1	43	2	1969	4	1	3	1	-999	1	1	1	4	4	1	11	4	4	-999	0	200	4	0	0
315	5	4233311311121	42333113111211	42333113111212	42333113111213	2	1	2	1	1	38	0	3	5	1	7	0	5	5	0	0	3	5	5	0	1	38	7	1974	5	1	2	1	-999	1	5	-999	-999	-999	1	10	2	1	-999	1	200	1	0	1
316	20	42333113113212	423331131132121	423331131132122	423331131132123	2	1	2	1	0	35	2	2	1	1	3	4	16	10	2	8	1	15	15	0	1	35	11	1977	3	1	2	1	-999	1	2	1	2	2	1	8	4	4	-999	1	0	5	0	0
317	5	4233311311311	42333113113111	42333113113112	42333113113113	2	2	2	0	0	29	1	1	4	1	2	0	5	4	1	0	2	2	2	0	1	29	8	1983	1	1	3	1	-999	1	1	1	2	2	1	77	1	1	-999	1	0	5	0	1
318	6	42333113122112	423331131221121	423331131221122	423331131221123	1	1	2	1	1	32	1	3	3	1	5	1	5	5	0	1	1	3	3	0	1	32	9	1980	4	1	3	1	-999	1	1	1	1	1	1	2	2	2	-999	1	0	0	0	0
319	5	42333113122113	423331131221131	423331131221132	423331131221133	2	1	2	0	0	42	2	1	4	1	5	1	4	5	0	0	1	5	5	0	0	42	4	1970	1	1	2	1	-999	1	4	1	2	0	1	4	1	6	-999	0	200	6	0	0
320	50	42333232313	423332323131	423332323132	423332323133	2	2	2	0	0	-999	0	3	2	3	5	0	50	50	0	0	20	0	0	0	1	-999	-999	-999	4	1	2	1	-999	1	5	-999	-999	-999	1	7	2	2	-999	0	180	7	0	1
321	9	13332331223	133323312231	133323312232	133323312233	2	2	2	0	0	48	1	1	2	3	5	6	3	9	0	0	1	0	0	0	99	48	6	1964	1	1	1	1	-999	1	1	1	3	1	1	7	1	1	-999	0	100	1	0	1
322	15	42333232311	423332323111	423332323112	423332323113	2	1	2	1	0	50	1	2	2	3	2	0	15	15	0	0	1	3	2	0	99	50	12	1962	3	1	3	1	-999	1	1	1	5	1	1	4	1	1	-999	1	70	6	0	1
323	5	42333232312	423332323121	423332323122	423332323122	2	1	2	0	0	45	1	1	3	3	7	0	5	5	0	0	1	5	5	0	0	45	4	1967	2	1	2	1	-999	1	1	0	-999	-999	1	7	1	4	-999	0	200	4	0	1
324	60	423332323121	4233323231211	4233323231212	4233323231213	2	1	2	0	0	42	0	1	2	3	6	0	60	50	10	0	1	55	0	0	0	42	6	1970	1	1	0	1	-999	1	5	-999	-999	-999	1	7	1	1	-999	1	0	5	0	1
325	15	133323312211	1333233122111	1333233122112	1333233122113	2	2	2	0	0	43	1	3	2	3	7	0	15	15	0	0	1	0	0	0	0	43	6	1969	4	1	3	1	-999	1	1	1	3	3	1	7	2	6	-999	1	0	4	0	1
326	40	133323312223	1333233122231	1333233122232	1333233122233	2	2	2	0	0	30	0	1	4	3	5	0	40	40	0	0	40	20	20	0	1	30	12	1982	1	1	2	1	-999	1	5	-999	-999	-999	1	7	1	2	-999	0	140	5	0	1
327	6	133323312221	1333233122211	1333233122212	1333233122213	2	1	2	0	0	42	1	2	2	3	7	5	1	6	0	0	2	3	3	0	0	42	2	1970	3	1	3	1	-999	1	1	1	2	1	1	7	1	1	-999	1	0	4	0	1
328	20	22323223223	223232232231	223232232232	223232232233	2	2	2	0	0	20	0	2	2	3	1	5	15	20	0	0	1	10	8	0	0	20	5	1992	3	1	1	1	-999	1	5	-999	-999	-999	1	7	2	2	-999	1	0	1	0	0
329	3	133323312222	1333233122221	1333233122222	1333233122223	2	1	2	0	0	29	0	2	2	3	1	2	1	2	0	1	1	2	1	0	0	29	9	1983	3	1	3	1	-999	1	5	-999	-999	-999	1	7	1	2	-999	1	0	1	1	-999
330	3	4233323231213	42333232312131	42333232312132	42333232312133	2	2	2	0	0	22	0	3	2	3	1	0	3	3	0	0	2	2	2	0	0	22	6	1990	4	1	2	1	-999	1	5	-999	-999	-999	1	7	1	1	-999	1	0	7	0	1
331	200	4233311311122	42333113111221	42333113111222	42333113111223	1	1	2	1	1	44	2	1	4	1	5	0	200	100	50	50	200	200	0	0	1	44	10	1968	0	1	2	1	-999	1	4	1	1	0	1	8	6	-999	2	-999	-999	-999	0	1
332	5	423332323113	4233323231131	4233323231132	4233323231133	1	1	2	1	1	36	0	1	4	1	1	0	5	4	1	0	0	4	4	0	0	36	1	1976	0	1	0	1	-999	1	5	-999	-999	-999	1	8	6	-999	2	-999	-999	-999	0	0
333	12	423331131221111	4233311312211111	4233311312211112	4233311312211113	2	1	1	1	1	37	2	3	4	1	4	0	12	10	2	0	1	10	10	0	1	37	6	1975	4	1	3	1	-999	1	4	1	3	3	1	8	2	2	-999	0	150	5	0	1
334	5	42333232322	423332323221	423332323222	423332323223	2	1	2	1	1	33	1	2	4	1	7	1	4	5	0	0	1	4	4	0	1	33	12	1979	3	1	2	1	-999	1	1	0	-999	-999	1	8	2	2	-999	1	0	6	0	1
335	7	42333232323	423332323231	423332323232	423332323233	1	1	2	1	1	33	1	3	5	1	3	0	7	6	1	0	2	6	6	0	1	33	11	1979	4	1	2	1	-999	1	1	0	-999	-999	1	77	1	1	-999	0	280	5	0	0
336	50	42333232321	423332323211	423332323212	423332323213	2	1	2	0	0	34	1	1	4	1	5	0	50	40	10	0	20	50	50	0	1	34	7	1978	2	1	1	1	-999	1	1	1	2	2	1	13	1	6	-999	0	200	5	1	-999
337	10	423331131221113	4233311312211131	4233311312211132	4233311312211133	1	1	2	1	1	43	2	2	4	1	6	0	10	9	1	0	10	8	4	0	1	43	12	1969	3	1	3	1	-999	1	4	1	1	0	1	8	2	2	-999	0	100	0	0	1
338	7	423331131231	4233311312311	4233311312312	4233311312313	2	1	2	1	1	30	0	2	2	1	5	2	5	5	2	0	1	7	5	0	1	30	2	1982	3	1	2	1	-999	1	5	-999	-999	-999	1	8	2	2	-999	1	150	4	0	1
339	10	423331131233	4233311312331	4233311312332	4233311312333	2	1	2	1	1	55	1	2	4	1	5	0	10	5	5	0	1	3	3	0	1	55	8	1957	3	1	3	1	-999	1	1	1	5	2	1	77	4	1	-999	0	250	5	0	1
340	9	42333113113132	423331131131321	423331131131322	423331131131323	2	1	2	1	0	31	0	1	3	1	5	0	9	6	3	0	1	2	2	0	1	31	2	1981	1	1	2	1	-999	1	5	-999	-999	-999	1	8	1	1	-999	1	0	5	0	1
341	3	42333113111211	423331131112111	423331131112112	423331131112113	2	1	2	1	1	36	1	2	4	1	5	0	3	3	0	0	1	3	3	0	1	36	5	1976	3	1	3	1	-999	1	1	1	1	0	1	14	4	4	-999	0	200	5	0	0
342	15	423331131123	4233311311231	4233311311232	4233311311233	2	1	2	0	0	39	0	2	4	1	1	0	15	13	2	0	2	10	10	0	0	39	3	1973	3	1	3	1	-999	1	5	-999	-999	-999	1	77	1	1	-999	1	0	1	0	1
343	8	4233311311312	42333113113121	42333113113122	42333113113123	1	1	2	0	0	42	1	3	4	1	7	0	8	7	1	0	3	3	3	0	0	42	7	1970	4	1	3	1	-999	1	1	1	2	2	1	14	1	6	-999	0	200	5	1	-999
344	7	423331131122	4233311311221	4233311311222	4233311311223	2	1	2	1	1	46	0	2	5	1	4	0	7	6	1	0	5	6	6	0	1	46	12	1966	3	1	2	1	-999	1	5	-999	-999	-999	1	77	2	2	-999	1	0	4	0	1
345	10	4233311311313	42333113113131	42333113113132	42333113113133	2	1	2	1	0	34	0	2	4	1	5	0	10	3	2	5	2	7	5	0	1	34	9	1978	3	1	2	1	-999	1	5	-999	-999	-999	1	77	2	6	-999	1	150	4	0	1
346	1	423331131121	4233311311211	4233311311212	4233311311213	2	2	2	0	0	37	1	3	4	1	7	0	1	1	0	0	0	0	0	0	0	37	1	1975	4	1	3	1	-999	1	1	0	-999	-999	1	11	1	1	-999	1	0	1	0	0
347	10	2232322332	22323223321	22323223322	22323223323	2	2	2	0	0	27	0	3	2	3	2	2	8	10	0	0	1	0	0	0	0	27	5	1985	4	1	3	1	-999	1	5	-999	-999	-999	1	7	2	2	-999	1	40	4	0	1
348	3	42333232312132	423332323121321	423332323121322	423332323121323	2	2	2	0	0	20	0	2	2	3	3	0	3	3	0	0	3	0	0	0	0	20	10	1992	3	1	3	1	-999	1	5	-999	-999	-999	1	7	2	2	-999	1	0	7	0	0
349	4	2232322331	22323223311	22323223312	22323223313	2	2	2	0	0	24	0	3	2	3	3	0	4	4	0	0	1	0	0	0	0	24	12	1988	4	1	3	1	-999	1	5	-999	-999	-999	1	7	2	2	-999	1	0	3	0	1
350	4	133323312212	1333233122121	1333233122122	1333233122123	2	2	2	0	0	25	0	3	3	3	5	2	2	4	0	0	4	0	0	0	0	25	3	1987	4	1	1	1	-999	1	5	-999	-999	-999	1	7	2	2	-999	0	200	1	1	-999
351	5	2232322333	22323223331	22323223332	22323223333	2	2	2	0	0	23	0	3	2	3	4	0	5	5	0	0	5	0	0	0	99	23	2	1989	4	1	3	1	-999	1	5	-999	-999	-999	1	7	6	-999	2	-999	-999	-999	1	-999
352	2	42333232312131	423332323121311	423332323121312	423332323121313	2	2	2	0	0	25	0	2	3	3	7	0	2	2	0	0	2	2	2	0	0	25	8	1987	3	1	3	1	-999	1	5	-999	-999	-999	1	7	1	1	-999	1	0	1	0	1
353	3	42333232312133	423332323121331	423332323121332	423332323121333	2	2	2	-999	0	20	0	2	0	3	5	0	3	3	0	0	1	0	0	0	0	20	8	1992	3	1	3	1	-999	1	5	-999	-999	-999	1	7	2	2	-999	0	0	7	0	0
354	10	13331123	133311231	133311232	133311233	2	2	2	0	0	24	0	3	2	3	5	4	6	10	0	0	10	0	0	0	0	24	10	1988	5	1	3	1	-999	1	5	-999	-999	-999	1	7	2	2	-999	1	0	4	0	1
355	30	13331231	133312311	133312312	133312313	2	2	2	0	0	19	0	3	2	3	8	10	20	30	0	0	30	5	4	0	0	19	8	1993	4	1	2	1	-999	1	5	-999	-999	-999	1	7	2	2	-999	0	200	5	0	1
356	9	133323312232	1333233122321	1333233122322	1333233122323	2	2	2	0	0	27	1	3	2	3	7	0	9	9	0	0	0	0	0	0	99	27	9	1985	4	1	3	1	-999	1	1	1	1	1	1	7	1	1	-999	1	0	4	0	1
357	9	13331213	133312131	133312132	133312133	2	2	2	1	0	19	0	3	3	3	5	1	8	9	0	0	9	2	1	0	99	19	1	1993	4	1	3	1	-999	1	5	-999	-999	-999	1	7	1	2	-999	1	0	6	0	0
358	4	13331121	133311211	133311212	133311213	2	2	2	0	0	26	0	1	2	3	7	0	4	4	0	0	4	0	0	0	0	26	3	1986	1	1	3	1	-999	1	5	-999	-999	-999	1	7	1	1	-999	1	80	4	0	1
359	5	223232232221	2232322322211	2232322322212	2232322322213	2	2	2	0	0	24	0	3	2	3	1	0	5	5	0	0	3	0	0	0	0	24	1	1988	4	1	3	1	-999	1	5	-999	-999	-999	1	7	2	2	-999	1	0	4	0	1
360	100	223232232232	2232322322321	2232322322322	2232322322323	2	2	2	0	0	30	0	3	2	3	5	0	100	100	0	0	100	0	0	0	0	30	3	1982	4	1	3	1	-999	1	5	-999	-999	-999	1	7	2	2	-999	1	0	4	0	1
361	6	423332323212	4233323232121	4233323232122	4233323232123	2	1	2	1	1	43	2	3	3	1	5	0	6	6	0	0	6	3	2	0	1	43	6	1969	4	1	3	1	-999	1	2	1	5	4	1	2	2	2	-999	1	0	5	0	1
362	4	423332323112	4233323231121	4233323231122	4233323231123	2	1	2	1	1	33	0	2	3	1	1	0	4	4	0	0	2	4	4	0	1	33	3	1979	3	1	2	1	-999	1	5	-999	-999	-999	1	14	2	1	-999	1	0	1	1	-999
363	4	423332323211	4233323232111	4233323232112	4233323232113	1	1	2	1	1	33	0	3	5	1	99	0	4	4	0	0	0	4	4	0	99	33	3	1979	4	1	3	1	-999	1	5	-999	-999	-999	1	3	4	4	-999	1	0	5	1	-999
364	3	423332323111	4233323231111	4233323231112	4233323231113	2	1	2	1	1	39	1	3	4	1	7	0	3	3	0	0	3	3	3	0	1	39	10	1973	4	1	3	1	-999	1	1	0	-999	-999	1	11	1	1	-999	1	450	6	0	1
365	18	4233323231121	42333232311211	42333232311212	42333232311213	2	1	2	1	1	48	2	2	5	1	5	0	18	13	3	2	2	10	8	0	1	48	7	1964	3	1	3	1	-999	1	4	1	4	3	1	77	2	2	-999	1	0	5	0	1
366	7	42333113111212	423331131112121	423331131112122	423331131112123	2	2	2	1	0	40	1	2	5	1	5	0	7	7	0	0	5	5	3	0	1	40	7	1972	3	1	3	1	-999	1	1	0	-999	-999	1	8	1	1	-999	0	200	6	1	-999
367	8	4233323232121	42333232321211	42333232321212	42333232321213	2	1	2	1	1	39	0	1	5	1	1	0	8	6	0	2	8	5	5	0	1	39	1	1973	2	1	3	1	-999	1	5	-999	-999	-999	1	77	4	4	-999	0	100	5	0	1
368	2	42333113113121	423331131131211	423331131131212	423331131131213	2	1	2	0	0	39	1	2	4	1	3	0	2	2	0	0	1	1	1	0	0	39	7	1973	3	1	3	1	-999	1	1	1	1	0	1	14	4	4	-999	0	300	4	0	0
369	20	4233323231111	42333232311111	42333232311112	42333232311113	1	1	2	1	1	39	2	2	4	1	3	5	15	20	0	0	3	15	10	0	1	39	10	1973	3	1	3	1	-999	1	4	1	6	6	1	8	1	1	-999	0	450	7	0	1
370	10	8122	81221	81222	81223	2	1	2	1	1	42	2	2	1	1	7	0	10	10	0	0	10	10	0	0	1	42	3	1970	3	1	3	1	-999	1	2	1	1	1	1	8	4	4	-999	0	150	5	0	1
371	30	4233323232112	42333232321121	42333232321122	42333232321123	2	1	2	1	1	40	0	3	2	1	5	0	30	30	0	0	5	30	30	0	1	40	5	1972	4	1	3	1	-999	1	5	-999	-999	-999	1	14	6	-999	2	-999	-999	-999	1	-999
372	3	4233311312312	42333113123121	42333113123122	42333113123123	1	1	2	1	1	46	2	2	3	1	5	0	3	3	0	0	0	3	3	0	1	46	1	1966	3	1	2	1	-999	1	4	1	3	0	1	8	4	6	-999	0	100	5	0	1
373	10	42333113123122	423331131231221	423331131231222	423331131231223	2	1	2	1	1	59	2	2	5	1	7	0	10	10	0	0	10	10	10	0	1	59	11	1953	3	1	3	1	-999	1	2	1	2	0	1	2	2	2	-999	1	0	5	0	1
374	7	4233311312311	42333113123111	42333113123112	42333113123113	2	1	2	1	1	45	0	2	5	1	5	1	6	7	0	0	7	3	3	0	1	45	9	1967	3	1	3	1	-999	1	5	-999	-999	-999	1	2	4	4	-999	0	300	5	0	1
375	10	8123	81231	81232	81233	1	1	2	1	1	45	1	1	3	1	6	0	10	9	0	1	0	9	0	0	0	45	7	1967	0	1	2	1	-999	1	1	1	3	2	1	14	4	4	-999	0	202	4	0	1
376	4	42333232311212	423332323112121	423332323112122	423332323112123	2	1	2	1	1	32	2	2	5	1	5	0	4	4	0	0	4	2	2	0	99	32	1	1980	3	1	3	1	-999	1	2	1	1	1	1	8	4	6	-999	0	150	2	0	1
377	3	42333113123121	423331131231211	423331131231212	423331131231213	1	1	2	1	1	35	0	1	5	1	5	0	3	3	0	0	3	0	0	0	99	35	2	1977	1	1	3	1	-999	1	5	-999	-999	-999	1	8	1	6	-999	0	150	0	0	1
378	5	42333232311211	423332323112111	423332323112112	423332323112113	2	1	2	1	1	25	0	3	3	1	1	1	4	5	0	0	1	3	3	0	1	25	4	1987	4	1	3	1	-999	1	5	-999	-999	-999	1	6	1	1	-999	1	0	5	0	1
379	8	42333113111213	423331131112131	423331131112132	423331131112133	2	1	2	1	1	39	1	3	4	1	8	0	8	8	0	0	8	8	8	0	0	39	3	1973	4	1	3	1	-999	1	1	0	-999	-999	1	14	2	2	-999	1	0	1	0	1
380	6	4233311311232	42333113112321	42333113112322	42333113112323	2	1	2	0	0	43	2	1	4	1	7	0	6	6	0	0	2	5	5	0	0	43	3	1969	2	1	3	1	-999	1	4	1	2	1	1	6	1	2	-999	0	250	3	0	0
381	5	22323223331	223232233311	223232233312	223232233313	2	2	2	0	0	24	0	2	2	3	5	2	3	5	0	0	0	0	0	0	0	24	4	1988	3	1	3	1	-999	1	5	-999	-999	-999	1	7	2	2	-999	1	0	1	0	0
382	80	423332323133	4233323231331	4233323231332	4233323231333	2	2	2	0	0	20	0	1	2	3	7	5	75	80	0	0	1	3	3	0	99	20	4	1992	2	1	3	1	-999	1	5	-999	-999	-999	1	7	6	-999	2	-999	-999	-999	1	-999
383	1	423332323121321	4233323231213211	4233323231213212	4233323231213213	2	2	2	0	0	20	0	2	3	3	1	1	0	1	0	0	1	0	0	0	0	20	5	1992	3	1	3	1	-999	1	5	-999	-999	-999	1	7	1	1	-999	1	0	7	0	0
384	20	133312311	1333123111	1333123112	1333123113	2	2	2	1	0	19	0	2	2	3	2	4	16	20	0	0	1	5	2	0	0	19	9	1993	3	1	3	1	-999	1	5	-999	-999	-999	1	7	4	4	-999	0	200	5	0	1
385	0	133312131	1333121311	1333121312	1333121313	2	2	2	0	0	19	0	2	2	3	3	-999	-999	-999	-999	-999	-999	-999	-999	-999	-999	19	10	1993	3	1	1	1	-999	1	5	-999	-999	-999	1	3	2	2	-999	1	3	3	1	-999
386	5	423332323132	4233323231321	4233323231322	4233323231323	2	2	2	0	0	31	0	1	2	3	5	0	5	5	0	0	5	0	0	0	1	31	4	1981	2	1	3	1	-999	1	5	-999	-999	-999	1	7	2	2	-999	1	0	5	0	1
387	1	22323223321	223232233211	223232233212	223232233213	2	2	2	0	0	21	0	3	2	3	7	0	1	1	0	0	1	0	0	0	0	21	12	1991	4	1	3	1	-999	1	5	-999	-999	-999	1	7	2	2	-999	1	0	5	0	0
388	5	223232232222	2232322322221	2232322322222	2232322322223	2	2	2	0	0	20	0	3	2	3	7	0	5	5	0	0	5	0	0	0	0	20	11	1992	4	1	2	1	-999	1	5	-999	-999	-999	1	7	2	2	-999	1	0	4	0	0
389	10	423332323131	4233323231311	4233323231312	4233323231313	2	2	2	0	0	30	1	1	2	3	5	0	10	10	0	0	10	0	0	0	99	30	11	1982	2	1	2	1	-999	1	1	1	1	1	1	7	2	2	-999	1	0	4	0	0
390	3	2232322322211	22323223222111	22323223222112	22323223222113	2	2	2	0	0	21	0	2	2	3	4	0	3	3	0	0	1	0	0	0	0	21	5	1991	3	1	3	1	-999	1	5	-999	-999	-999	1	4	6	-999	2	-999	-999	-999	1	-999
391	30	22323211133	223232111331	223232111332	223232111333	2	2	2	0	0	30	1	1	2	3	2	0	30	28	2	0	15	0	0	0	1	30	9	1982	0	1	2	1	-999	1	1	1	2	2	1	7	6	-999	2	-999	-999	-999	1	-999
392	20	133311211	1333112111	1333112112	1333112113	2	2	2	1	0	20	1	2	2	3	5	1	19	20	0	0	20	10	1	0	0	20	1	1992	3	1	2	1	-999	1	1	1	1	1	1	7	2	2	-999	1	0	4	0	1
393	6	4233311311211	42333113112111	42333113112112	42333113112113	2	1	2	0	0	50	2	1	5	1	1	0	6	6	0	0	1	2	2	0	0	50	3	1962	1	1	3	1	-999	1	2	1	1	1	1	8	2	2	-999	1	50	4	0	1
394	8	423332323112112	4233323231121121	4233323231121122	4233323231121123	2	1	2	1	1	40	0	2	4	1	5	0	8	8	0	0	2	8	7	0	1	40	11	1972	3	1	3	1	-999	1	5	-999	-999	-999	1	77	4	4	-999	0	250	4	0	1
395	9	4233311311112	42333113111121	42333113111122	42333113111123	2	1	2	1	1	59	2	1	1	1	7	0	9	8	1	0	9	3	3	0	0	59	11	1953	2	1	2	1	-999	1	4	1	4	1	1	8	1	1	-999	1	0	5	0	0
396	20	42333113111231	423331131112311	423331131112312	423331131112313	2	1	2	1	1	44	1	2	2	1	7	0	20	20	0	0	15	10	10	0	1	44	5	1968	3	1	3	1	-999	1	1	1	5	1	1	77	2	2	-999	0	300	4	0	1
397	20	423332323112111	4233323231121111	4233323231121112	4233323231121113	2	1	2	1	1	22	0	2	5	1	5	10	10	20	0	0	20	10	10	0	99	22	1	1990	3	1	3	1	-999	1	5	-999	-999	-999	1	77	2	2	-999	0	350	1	0	0
398	10	4233311311113	42333113111131	42333113111132	42333113111133	2	1	2	1	1	60	2	2	4	1	5	5	5	6	4	0	1	2	1	0	1	60	12	1952	3	1	3	1	-999	1	4	0	-999	-999	1	8	2	2	-999	0	250	5	0	1
399	10	4233323231112	42333232311121	42333232311122	42333232311123	1	1	1	1	1	28	0	2	4	1	7	0	10	10	0	0	10	10	10	0	1	28	6	1984	3	1	2	1	-999	1	5	-999	-999	-999	1	77	4	4	-999	0	160	6	0	1
400	40	4233311311111	42333113111111	42333113111112	42333113111113	2	1	2	1	1	36	0	2	4	1	7	10	30	30	10	0	0	15	0	0	0	36	3	1976	3	1	3	1	-999	1	5	-999	-999	-999	1	6	2	2	-999	1	0	6	0	1
401	6	81232	812321	812322	812323	2	2	2	1	0	24	1	1	3	1	5	2	4	6	0	0	1	6	6	0	0	24	2	1988	1	1	1	1	-999	1	1	1	8	8	1	13	3	3	-999	0	250	6	0	1
402	26	81231	812311	812312	812313	2	2	2	1	1	31	0	3	5	1	7	3	23	26	0	0	3	14	3	0	1	31	11	1981	4	1	3	1	-999	1	5	-999	-999	-999	1	2	1	1	-999	0	150	4	1	-999
403	20	42333113111233	423331131112331	423331131112332	423331131112333	2	1	2	1	1	38	0	2	4	1	3	7	13	15	3	2	1	10	10	0	1	38	9	1974	3	1	3	1	-999	1	5	-999	-999	-999	1	9	1	1	-999	0	0	6	0	0
404	8	4233323231122	42333232311221	42333232311222	42333232311223	2	2	2	0	0	34	0	1	4	1	3	5	3	6	2	0	8	8	8	0	0	34	7	1978	0	1	3	1	-999	1	5	-999	-999	-999	1	2	1	1	-999	1	200	5	0	1
405	6	42333113111232	423331131112321	423331131112322	423331131112323	2	1	2	1	1	30	2	3	2	1	4	0	6	6	0	0	0	3	3	0	1	30	4	1982	4	1	3	1	-999	1	4	1	2	1	1	77	2	2	-999	1	0	6	0	0
406	10	42333113113122	423331131131221	423331131131222	423331131131223	2	1	2	1	0	34	0	1	2	1	3	2	8	10	0	0	10	10	5	0	0	34	12	1978	2	1	3	1	-999	1	5	-999	-999	-999	1	8	2	6	-999	0	300	5	0	0
[truncated: 602 more columns]
